# Supplementary material for: Characterizing the allele-specific gene expression landscape in high hyperdiploid acute lymphoblastic leukemia with BASE
Source: Sci Rep. 2024 Oct 5;14:23181. doi: 10.1038/s41598-024-73743-8 (PMC11455916; doi:10.1038/s41598-024-73743-8)
Supplement: Supplementary file 2 — Supplementary Information 2. [file 41598_2024_73743_MOESM2_ESM.xlsx]

## Sheet: Supplementary Table 3
Supplementary table 3. ASE gene in high hyperdiploid acute lymphoblastic leukemia samples
a2.5 refers to the 5 high hyperdiploid acute lymphoblastic leukemia samples that had duplications involving the long arm of chromosome 1, i.e., dup(1q)
Chromosome	Gene start position	Gene end position	GENCODE gene ID	Gene symbol	ASE gene recurrence	Average chromosome numbera
1	944203	959309	ENSG00000188976	NOC2L	1	2
1	1001138	1014540	ENSG00000187608	ISG15	1	2
1	1232237	1235041	ENSG00000176022	B3GALT6	1	2
1	1471765	1497848	ENSG00000160072	ATAD3B	1	2
1	1512162	1534685	ENSG00000197785	ATAD3A	1	2
1	1635225	1659012	ENSG00000248333	CDK11B	3	2
1	1659529	1692795	ENSG00000189339	SLC35E2B	6	2
1	1702379	1724357	ENSG00000008128	CDK11A	4	2
1	2184461	2212720	ENSG00000162585	FAAP20	1	2
1	3889125	3900293	ENSG00000198912	C1orf174	1	2
1	6221193	6235972	ENSG00000116237	ICMT	1	2
1	6590724	6614607	ENSG00000162413	KLHL21	1	2
1	6624868	6635586	ENSG00000041988	THAP3	1	2
1	6634168	6701924	ENSG00000007923	DNAJC11	1	2
1	9035106	9088478	ENSG00000142583	SLC2A5	1	2
1	9234774	9271337	ENSG00000049239	H6PD	1	2
1	10210570	10381603	ENSG00000054523	KIF1B	1	2
1	10472288	10630758	ENSG00000142655	PEX14	1	2
1	11654375	11663327	ENSG00000132879	FBXO44	1	2
1	11934205	11975538	ENSG00000083444	PLOD1	1	2
1	16740273	16972964	ENSG00000058453	CROCC	2	2
1	17018722	17054032	ENSG00000117118	SDHB	1	2
1	17066761	17119451	ENSG00000117115	PADI2	1	2
1	19074510	19210266	ENSG00000127481	UBR4	1	2
1	19251805	19260128	ENSG00000053372	MRTO4	1	2
1	19484403	19629821	ENSG00000173436	MICOS10	1	2
1	19682240	19799945	ENSG00000162542	TMCO4	1	2
1	19882395	19912945	ENSG00000169914	OTUD3	1	2
1	20499448	20508151	ENSG00000090432	MUL1	1	2
1	21596221	21669357	ENSG00000076864	RAP1GAP	1	2
1	22428838	22531157	ENSG00000184677	ZBTB40	1	2
1	22643014	22648110	ENSG00000159189	C1QC	1	2
1	23428563	23484568	ENSG00000088280	ASAP3	1	2
1	23743448	23762059	ENSG00000011007	ELOA	2	2
1	25362249	25430192	ENSG00000188672	RHCE	2	2
1	25818640	25832942	ENSG00000117640	MTFR1L	1	2
1	26169908	26170873	ENSG00000142684	ZNF593	1	2
1	26317958	26320523	ENSG00000169442	CD52	1	2
1	26432282	26471306	ENSG00000117682	DHDDS	1	2
1	26472440	26476642	ENSG00000198830	HMGN2	12	2
1	26826688	26857604	ENSG00000204160	ZDHHC18	2	2
1	27404230	27490167	ENSG00000158195	WASF2	1	2
1	29147743	29181900	ENSG00000116350	SRSF4	1	2
1	31409565	31434680	ENSG00000168528	SERINC2	3	2
1	36322030	36324154	ENSG00000142694	EVA1B	1	2
1	37860697	37947057	ENSG00000204084	INPP5B	1	2
1	37996770	38005606	ENSG00000183386	FHL3	2	2
1	38862493	38873368	ENSG00000214114	MYCBP	1	2
1	39560709	39576790	ENSG00000090621	PABPC4	1	2
1	41015589	41023237	ENSG00000171790	SLFNL1	1	2
1	41027202	41242306	ENSG00000010803	SCMH1	1	2
1	42456117	42473385	ENSG00000127125	PPCS	2	2
1	42817122	42844991	ENSG00000164010	ERMAP	1	2
1	43650149	43705518	ENSG00000066135	KDM4A	2	2
1	44674692	44725591	ENSG00000198520	ARMH1	1	2
1	44800377	44805990	ENSG00000173846	PLK3	1	2
1	45627304	45688113	ENSG00000159592	GPBP1L1	1	2
1	46340789	46365152	ENSG00000117481	NSUN4	1	2
1	52408282	52553487	ENSG00000134744	TUT4	1	2
1	53946085	53968168	ENSG00000116212	LRRC42	1	2
1	58575433	58577252	ENSG00000184292	TACSTD2	1	2
1	58776845	58784048	ENSG00000177606	JUN	1	2
1	59296638	59810647	ENSG00000172456	FGGY	1	2
1	63593411	63660245	ENSG00000079739	PGM1	3	2
1	65420587	65436007	ENSG00000213625	LEPROT	1	2
1	74705482	74733408	ENSG00000116791	CRYZ	2	2
1	78619902	78646145	ENSG00000137959	IFI44L	3	2
1	78649796	78664078	ENSG00000137965	IFI44	1	2
1	84549611	84574480	ENSG00000117151	CTBS	2	2
1	88684222	88836255	ENSG00000065243	PKN2	2	2
1	88935773	88992953	ENSG00000137944	KYAT3	1	2
1	88979456	88992960	ENSG00000213516	RBMXL1	1	2
1	89006679	89022894	ENSG00000117226	GBP3	1	2
1	89181144	89198942	ENSG00000162654	GBP4	2	2
1	93079235	93139079	ENSG00000143033	MTF2	1	2
1	93149742	93180516	ENSG00000117500	TMED5	2	2
1	93345907	93369493	ENSG00000117505	DR1	1	2
1	100038095	100083377	ENSG00000156875	MFSD14A	1	2
1	107571161	107965180	ENSG00000134215	VAV3	1	2
1	108560089	108644900	ENSG00000162636	FAM102B	1	2
1	109668022	109709551	ENSG00000213366	GSTM2	3	2
1	109711780	109775428	ENSG00000134201	GSTM5	3	2
1	110871188	110899922	ENSG00000143119	CD53	1	2
1	111439890	111449256	ENSG00000116455	WDR77	1	2
1	111473792	111478512	ENSG00000143110	C1orf162	1	2
1	112673141	112700756	ENSG00000155363	MOV10	1	2
1	114392790	114511203	ENSG00000197323	TRIM33	1	2
1	114704469	114716771	ENSG00000213281	NRAS	1	2
1	119911553	120100779	ENSG00000134250	NOTCH2	1	2
1	147242654	147295765	ENSG00000131778	CHD1L	1	2
1	147541501	147626216	ENSG00000116128	BCL9	1	2
1	147629652	147670524	ENSG00000162836	ACP6	1	2
1	148808140	149048286	ENSG00000178104	PDE4DIP	5	2.5
1	149903318	149917844	ENSG00000159164	SV2A	1	2.5
1	149923317	149927803	ENSG00000143368	SF3B4	1	2.5
1	150067279	150145329	ENSG00000136631	VPS45	1	2.5
1	150218417	150236156	ENSG00000143401	ANP32E	2	2.5
1	150363091	150476566	ENSG00000163125	RPRD2	1	2.5
1	150508062	150513789	ENSG00000143369	ECM1	3	2.5
1	150560895	150579738	ENSG00000143384	MCL1	1	2.5
1	150646230	150697154	ENSG00000143457	GOLPH3L	1	2.5
1	150926263	150964744	ENSG00000143379	SETDB1	1	2.5
1	150960583	150975003	ENSG00000143418	CERS2	3	2.5
1	151008420	151035713	ENSG00000143363	PRUNE1	2	2.5
1	151050971	151070325	ENSG00000197622	CDC42SE1	1	2.5
1	151254709	151267479	ENSG00000159352	PSMD4	1	2.5
1	151281618	151292176	ENSG00000143373	ZNF687	2	2.5
1	151291797	151327715	ENSG00000143393	PI4KB	1	2.5
1	151340640	151347326	ENSG00000143390	RFX5	1	2.5
1	151399560	151401937	ENSG00000159377	PSMB4	1	2.5
1	151759647	151763496	ENSG00000143436	MRPL9	2	2.5
1	153658703	153661852	ENSG00000143553	SNAPIN	1	2.5
1	153789030	153923360	ENSG00000143614	GATAD2B	1	2.5
1	153929501	153946718	ENSG00000198837	DENND4B	3	2.5
1	153967534	153974361	ENSG00000143578	CREB3L4	2	2.5
1	154206696	154220637	ENSG00000143612	C1orf43	1	2.5
1	154272355	154275875	ENSG00000143575	HAX1	2	2.5
1	154325525	154351304	ENSG00000143515	ATP8B2	2	2.5
1	154405193	154469450	ENSG00000160712	IL6R	2	2.5
1	154548577	154559028	ENSG00000160714	UBE2Q1	1	2.5
1	154581695	154628013	ENSG00000160710	ADAR	1	2.5
1	154944076	154956123	ENSG00000163346	PBXIP1	1	2.5
1	154962298	154974395	ENSG00000160691	SHC1	1	2.5
1	155002630	155018523	ENSG00000160685	ZBTB7B	1	2.5
1	155050566	155062775	ENSG00000143537	ADAM15	2	2.5
1	155135344	155138857	ENSG00000169241	SLC50A1	1	2.5
1	155687960	155739010	ENSG00000132676	DAP3	2	2.5
1	155859567	155885199	ENSG00000132718	SYT11	1	2.5
1	155946851	156007070	ENSG00000116584	ARHGEF2	1	2.5
1	156035299	156053798	ENSG00000160803	UBQLN4	2	2.5
1	156082573	156140081	ENSG00000160789	LMNA	1	2.5
1	156147366	156177752	ENSG00000196189	SEMA4A	2	2.5
1	156249224	156282825	ENSG00000198952	SMG5	1	2.5
1	156308968	156367873	ENSG00000163468	CCT3	2	2.5
1	156463727	156500779	ENSG00000116604	MEF2D	2	2.5
1	156525405	156572604	ENSG00000183856	IQGAP3	1	2.5
1	156579723	156587719	ENSG00000187862	TTC24	2	2.5
1	156591756	156609507	ENSG00000163382	NAXE	1	2.5
1	156737303	156741590	ENSG00000143314	MRPL24	3	2.5
1	156742109	156766925	ENSG00000143321	HDGF	2	2.5
1	156750610	156800815	ENSG00000143294	PRCC	2	2.5
1	158289923	158294774	ENSG00000158481	CD1C	2	2.5
1	158605268	158612514	ENSG00000198967	OR10Z1	1	2.5
1	158610704	158686715	ENSG00000163554	SPTA1	1	2.5
1	158930796	158977059	ENSG00000163564	PYHIN1	1	2.5
1	158999968	159055155	ENSG00000163565	IFI16	1	2.5
1	159061599	159187843	ENSG00000163568	AIM2	1	2.5
1	160276807	160286348	ENSG00000162735	PEX19	2	2.5
1	160678746	160711831	ENSG00000117091	CD48	1	2.5
1	160796074	160828261	ENSG00000122224	LY9	5	2.5
1	160995211	161021343	ENSG00000158769	F11R	2	2.5
1	161039251	161045977	ENSG00000158773	USF1	1	2.5
1	161046946	161069970	ENSG00000186517	ARHGAP30	1	2.5
1	161171310	161177968	ENSG00000158850	B4GALT3	1	2.5
1	161197104	161214723	ENSG00000158864	NDUFS2	1	2.5
1	161314381	161363206	ENSG00000143252	SDHC	8	2.5
1	161541759	161550968	ENSG00000203747	FCGR3A	1	2.5
1	161749758	161757238	ENSG00000081721	DUSP12	1	2.5
1	162497251	162529631	ENSG00000152332	UHMK1	1	2.5
1	162561722	162601240	ENSG00000117143	UAP1	1	2.5
1	162790702	162812823	ENSG00000132196	HSD17B7	1	2.5
1	165662216	165698562	ENSG00000143149	ALDH9A1	1	2.5
1	167721192	167791919	ENSG00000197965	MPZL1	1	2.5
1	167916675	167937072	ENSG00000143158	MPC2	1	2.5
1	167935783	168075843	ENSG00000143164	DCAF6	2	2.5
1	168225938	168253021	ENSG00000213064	SFT2D2	1	2.5
1	168280877	168314426	ENSG00000143178	TBX19	1	2.5
1	169367970	169396540	ENSG00000117475	BLZF1	1	2.5
1	169921326	170085208	ENSG00000075945	KIFAP3	1	2.5
1	171485530	171593511	ENSG00000117523	PRRC2C	1	2.5
1	171700160	171742074	ENSG00000117533	VAMP4	1	2.5
1	171781660	171814023	ENSG00000010165	METTL13	1	2.5
1	172370189	172444086	ENSG00000135845	PIGC	1	2.5
1	172532349	172611833	ENSG00000094975	SUCO	1	2.5
1	173183731	173207331	ENSG00000117586	TNFSF4	1	2.5
1	173868082	173903547	ENSG00000185278	ZBTB37	2	2.5
1	173931084	174022357	ENSG00000135870	RC3H1	2	2.5
1	174999163	175012027	ENSG00000116161	CACYBP	1	2.5
1	175156986	175192999	ENSG00000235750	KIAA0040	2	2.5
1	178725165	178921842	ENSG00000116191	RALGPS2	1	2.5
1	179025804	179076567	ENSG00000116199	FAM20B	2	2.5
1	179082070	179098023	ENSG00000186283	TOR3A	1	2.5
1	179099330	179229684	ENSG00000143322	ABL2	1	2.5
1	179293714	179358680	ENSG00000057252	SOAT1	1	2.5
1	180154869	180204030	ENSG00000116260	QSOX1	1	2.5
1	181033374	181061938	ENSG00000153029	MR1	1	2.5
1	181088700	181092900	ENSG00000162783	IER5	2	2.5
1	182573634	182589256	ENSG00000135828	RNASEL	3	2.5
1	182598623	182604389	ENSG00000143333	RGS16	2	2.5
1	182839347	182887982	ENSG00000135829	DHX9	1	2.5
1	183023420	183145592	ENSG00000135862	LAMC1	2	2.5
1	183472216	183598246	ENSG00000116698	SMG7	2	2.5
1	183636085	183928532	ENSG00000143344	RGL1	3	2.5
1	184051651	184123978	ENSG00000198860	TSEN15	2	2.5
1	185118101	185157072	ENSG00000121486	TRMT1L	1	2.5
1	192809039	192812275	ENSG00000116741	RGS2	2	2.5
1	198156994	198322420	ENSG00000151414	NEK7	1	2.5
1	200623896	200669907	ENSG00000118197	DDX59	1	2.5
1	200969390	201023714	ENSG00000116852	KIF21B	1	2.5
1	201134772	201171574	ENSG00000116857	TMEM9	4	2.5
1	201539127	201826969	ENSG00000134369	NAV1	4	2.5
1	201829149	201884291	ENSG00000198700	IPO9	1	2.5
1	201955503	201970664	ENSG00000134375	TIMM17A	1	2.5
1	201982372	202006147	ENSG00000176393	RNPEP	2	2.5
1	202147013	202161588	ENSG00000143851	PTPN7	2	2.5
1	202331544	202341984	ENSG00000077152	UBE2T	2	2.5
1	202348699	202592706	ENSG00000077157	PPP1R12B	2	2.5
1	202878282	202889149	ENSG00000183155	RABIF	1	2.5
1	202891116	202928636	ENSG00000117153	KLHL12	2	2.5
1	202940826	202958572	ENSG00000159346	ADIPOR1	1	2.5
1	202961873	202967275	ENSG00000159348	CYB5R1	1	2.5
1	203212827	203273641	ENSG00000133063	CHIT1	1	2.5
1	203626832	203744081	ENSG00000058668	ATP2B4	2	2.5
1	203765177	203776372	ENSG00000122188	LAX1	2	2.5
1	203795623	203854999	ENSG00000058673	ZC3H11A	1	2.5
1	203795623	203854124	ENSG00000257315	ZBED6	1	2.5
1	203861599	203871152	ENSG00000182004	SNRPE	1	2.5
1	204396492	204411887	ENSG00000158615	PPP1R15B	1	2.5
1	204422628	204494805	ENSG00000133056	PIK3C2B	2	2.5
1	204617170	204685738	ENSG00000170382	LRRN2	1	2.5
1	205086142	205122015	ENSG00000117222	RBBP5	2	2.5
1	205302063	205321745	ENSG00000163545	NUAK2	1	2.5
1	205597556	205632011	ENSG00000158711	ELK4	1	2.5
1	205712822	205750182	ENSG00000069275	NUCKS1	2	2.5
1	205767986	205775482	ENSG00000117280	RAB29	1	2.5
1	205789094	205813748	ENSG00000133065	SLC41A1	1	2.5
1	205828025	205850132	ENSG00000162877	PM20D1	1	2.5
1	206684905	206734281	ENSG00000162889	MAPKAPK2	1	2.5
1	206903317	206923247	ENSG00000162894	FCMR	1	2.5
1	207034366	207081024	ENSG00000123836	PFKFB2	1	2.5
1	207496147	207641765	ENSG00000203710	CR1	1	2.5
1	207880972	207911402	ENSG00000174059	CD34	5	2.5
1	209756032	209782320	ENSG00000009790	TRAF3IP3	3	2.5
1	212035553	212107400	ENSG00000143476	DTL	1	2.5
1	212432920	212446379	ENSG00000117691	NENF	2	2.5
1	212565334	212620777	ENSG00000162772	ATF3	1	2.5
1	212791828	212816830	ENSG00000203705	TATDN3	1	2.5
1	212858275	212899363	ENSG00000162769	FLVCR1	1	2.5
1	212992182	213015867	ENSG00000174606	ANGEL2	1	2.5
1	215567304	215621807	ENSG00000136636	KCTD3	1	2
1	217426992	217631090	ENSG00000092978	GPATCH2	1	2
1	219968600	220046530	ENSG00000136628	EPRS1	1	2
1	220879431	220885059	ENSG00000136630	HLX	1	2
1	221701424	221742089	ENSG00000143507	DUSP10	1	2
1	222815022	223005995	ENSG00000154309	DISP1	1	2
1	223779893	223845954	ENSG00000143514	TP53BP2	1	2
1	224114111	224162047	ENSG00000143756	FBXO28	1	2
1	224175756	224193441	ENSG00000143753	DEGS1	1	2
1	224385146	224437033	ENSG00000162923	WDR26	1	2
1	225810124	225845563	ENSG00000143819	EPHX1	2	2
1	225919877	225924340	ENSG00000143811	PYCR2	1	2
1	225982702	225999343	ENSG00000143751	SDE2	1	2
1	226144679	226186741	ENSG00000182827	ACBD3	1	2
1	226940286	226987544	ENSG00000163050	COQ8A	1	2
1	228100726	228105411	ENSG00000143793	C1orf35	1	2
1	228208044	228378876	ENSG00000154358	OBSCN	1	2
1	228487382	228499899	ENSG00000168159	RNF187	1	2
1	229271062	229305894	ENSG00000168118	RAB4A	1	2
1	229321011	229343294	ENSG00000154429	CCSAP	1	2
1	229593134	229626122	ENSG00000135801	TAF5L	1	2
1	230057990	230282122	ENSG00000143641	GALNT2	1	2
1	231241207	231277973	ENSG00000116906	GNPAT	1	2
1	231332753	231337852	ENSG00000116903	EXOC8	1	2
1	231337104	231355023	ENSG00000010072	SPRTN	1	2
1	231363751	231422287	ENSG00000135766	EGLN1	1	2
1	231528541	231566524	ENSG00000116918	TSNAX	1	2
1	232397965	232630571	ENSG00000116991	SIPA1L2	1	2
1	234391313	234479179	ENSG00000059588	TARBP1	2	2
1	234604269	234610178	ENSG00000168264	IRF2BP2	1	2
1	235109341	235128837	ENSG00000173726	TOMM20	1	2
1	235131183	235161283	ENSG00000188739	RBM34	1	2
1	235447190	235504452	ENSG00000162885	B3GALNT2	1	2
1	236214681	236282019	ENSG00000086619	ERO1B	1	2
1	236549005	236604516	ENSG00000119285	HEATR1	1	2
1	241532134	241595642	ENSG00000117009	KMO	2	2
1	241590102	241677376	ENSG00000054277	OPN3	2	2
1	241628851	241640369	ENSG00000203668	CHML	1	2
1	241847967	241895148	ENSG00000174371	EXO1	1	2
1	243124428	243255348	ENSG00000143702	CEP170	3	2
1	243256034	243500091	ENSG00000054282	SDCCAG8	1	2
1	244048547	244057476	ENSG00000179456	ZBTB18	1	2
1	244840638	244864560	ENSG00000153187	HNRNPU	1	2
1	244969682	245127164	ENSG00000203666	EFCAB2	1	2
1	246540561	246566261	ENSG00000162851	TFB2M	1	2
1	246566444	246668595	ENSG00000162852	CNST	1	2
1	246724409	246768137	ENSG00000143653	SCCPDH	1	2
1	246839098	246931948	ENSG00000153207	AHCTF1	1	2
1	247857187	247880138	ENSG00000162722	TRIM58	1	2
1	247895587	247896531	ENSG00000238243	OR2W3	1	2
2	1631887	1744852	ENSG00000130508	PXDN	1	2
2	3379675	3485094	ENSG00000171853	TRAPPC12	1	2
2	6840570	6866635	ENSG00000134326	CMPK2	1	2
2	6865557	6898239	ENSG00000134321	RSAD2	1	2
2	9473658	9496543	ENSG00000134330	IAH1	1	2
2	9583967	9630997	ENSG00000134308	YWHAQ	1	2
2	10120698	10211725	ENSG00000171848	RRM2	2	2
2	12716910	12742734	ENSG00000071575	TRIB2	1	2
2	15166916	15561340	ENSG00000151779	NBAS	1	2
2	17753858	17788946	ENSG00000178295	GEN1	1	2
2	20248691	20352234	ENSG00000055917	PUM2	1	2
2	20560448	20651130	ENSG00000118960	HS1BP3	1	2
2	24076526	24169640	ENSG00000219626	FAM228B	1	2
2	24793136	24822376	ENSG00000138092	CENPO	1	2
2	24819169	24920237	ENSG00000138031	ADCY3	1	2
2	25160853	25168903	ENSG00000115138	POMC	1	2
2	26034084	26137454	ENSG00000084733	RAB10	1	2
2	26308547	26395885	ENSG00000138018	SELENOI	1	2
2	27032910	27041694	ENSG00000119777	TMEM214	1	2
2	27086772	27100762	ENSG00000138030	KHK	1	2
2	27199587	27212958	ENSG00000138074	SLC5A6	1	2
2	27212041	27217178	ENSG00000138085	ATRAID	1	2
2	27217369	27243943	ENSG00000084774	CAD	1	2
2	27309492	27325680	ENSG00000115204	MPV17	1	2
2	27325849	27356999	ENSG00000115207	GTF3C2	1	2
2	27370496	27377535	ENSG00000115234	SNX17	1	2
2	27582969	27623217	ENSG00000243943	ZNF512	1	2
2	27650809	27663840	ENSG00000119760	SUPT7L	1	2
2	28894667	28948219	ENSG00000163811	WDR43	1	2
2	32357023	32619571	ENSG00000115760	BIRC6	2	2
2	37231631	37253403	ENSG00000003509	NDUFAF7	1	2
2	37250502	37324833	ENSG00000115825	PRKD3	2	2
2	38293954	38377285	ENSG00000119787	ATL2	2	2
2	38666081	38741237	ENSG00000143891	GALM	1	2
2	39736060	39779267	ENSG00000138050	THUMPD2	1	2
2	46580937	46617055	ENSG00000151665	PIGF	1	2
2	46901870	46941855	ENSG00000180398	MCFD2	1	2
2	47509290	47570985	ENSG00000184261	KCNK12	4	2
2	47695530	47810063	ENSG00000116062	MSH6	1	2
2	60881491	60931612	ENSG00000162924	REL	2	2
2	61476032	61538741	ENSG00000082898	XPO1	1	2
2	68041130	68110948	ENSG00000197223	C1D	1	2
2	69829660	69881384	ENSG00000087338	GMCL1	1	2
2	69893956	69905575	ENSG00000124380	SNRNP27	1	2
2	70295976	70302067	ENSG00000035141	FAM136A	6	2
2	71130310	71150101	ENSG00000124383	MPHOSPH10	2	2
2	71453561	71686763	ENSG00000135636	DYSF	1	2
2	72942036	73075619	ENSG00000144040	SFXN5	1	2
2	73214222	73227221	ENSG00000135632	SMYD5	1	2
2	73984910	74108176	ENSG00000187605	TET3	1	2
2	74458400	74460891	ENSG00000239779	WBP1	1	2
2	74834127	74893359	ENSG00000159399	HK2	2	2
2	85341955	85354531	ENSG00000042445	RETSAT	5	2
2	86020216	86106155	ENSG00000068654	POLR1A	1	2
2	86440647	86492716	ENSG00000115548	KDM3A	1	2
2	86503430	86563479	ENSG00000115561	CHMP3	1	2
2	86720291	86778041	ENSG00000153561	RMND5A	1	2
2	88691673	88750929	ENSG00000153574	RPIA	1	2
2	96021946	96039451	ENSG00000186281	GPAT2	1	2
2	96248514	96265997	ENSG00000135956	TMEM127	1	2
2	96875882	96986580	ENSG00000168754	FAM178B	2	2
2	97756333	97995948	ENSG00000075568	TMEM131	1	2
2	98444854	98594392	ENSG00000040933	INPP4A	1	2
2	98599314	98608515	ENSG00000183513	COA5	1	2
2	99154955	99163157	ENSG00000144182	LIPT1	1	2
2	99337371	99401326	ENSG00000158417	EIF5B	1	2
2	99400475	99490035	ENSG00000135945	REV1	1	2
2	101271219	101308701	ENSG00000163162	RNF149	1	2
2	101696850	101894690	ENSG00000071054	MAP4K4	1	2
2	105038069	105099960	ENSG00000135972	MRPS9	1	2
2	108533671	108687246	ENSG00000169756	LIMS1	1	2
2	111611639	111884690	ENSG00000153107	ANAPC1	1	2
2	112584240	112589275	ENSG00000125611	CHCHD5	1	2
2	113437691	113496204	ENSG00000136682	ZNG1B	2	2
2	117915478	118014133	ENSG00000125633	CCDC93	1	2
2	118088452	118110997	ENSG00000125629	INSIG2	1	2
2	127048027	127107288	ENSG00000136717	BIN1	1	2
2	127535683	127637729	ENSG00000169994	MYO7B	5	2
2	127843553	127858155	ENSG00000144231	POLR2D	1	2
2	128236716	128318868	ENSG00000136720	HS6ST1	3	2
2	130151392	130182750	ENSG00000136699	SMPD4	1	2
2	130356045	130375405	ENSG00000072135	PTPN18	1	2
2	131209536	131265278	ENSG00000188219	POTEE	1	2
2	131464900	131492743	ENSG00000173272	MZT2A	1	2
2	135052289	135176667	ENSG00000115839	RAB3GAP1	1	2
2	151409883	151508013	ENSG00000080345	RIF1	1	2
2	151788984	151828492	ENSG00000162980	ARL5A	1	2
2	156324437	156342348	ENSG00000153234	NR4A2	1	2
2	159803355	159904756	ENSG00000054219	LY75	2	2
2	162267074	162318684	ENSG00000115267	IFIH1	1	2
2	169528508	169573875	ENSG00000138399	FASTKD1	1	2
2	170990823	171231314	ENSG00000198586	TLK1	1	2
2	172427354	172506459	ENSG00000091409	ITGA6	1	2
2	173075435	173268015	ENSG00000091436	MAP3K20	1	2
2	174348022	174395712	ENSG00000138433	CIR1	1	2
2	175176258	175181710	ENSG00000154518	ATP5MC3	1	2
2	178431292	178451512	ENSG00000180228	PRKRA	9	2
2	181457202	181538940	ENSG00000115232	ITGA4	1	2
2	189770267	189784364	ENSG00000128699	ORMDL1	1	2
2	190880821	190965552	ENSG00000115419	GLS	2	2
2	197486584	197516737	ENSG00000144381	HSPD1	1	2
2	197705369	197708395	ENSG00000247626	MARS2	1	2
2	200305881	200482264	ENSG00000196141	SPATS2L	1	2
2	200870907	200889303	ENSG00000240344	PPIL3	1	2
2	201233443	201361836	ENSG00000064012	CASP8	1	2
2	201377207	201451500	ENSG00000115993	TRAK2	1	2
2	202376327	202567751	ENSG00000204217	BMPR2	1	2
2	202634969	202769757	ENSG00000138439	FAM117B	1	2
2	206765357	206796189	ENSG00000118246	FASTKD2	1	2
2	207074137	207173856	ENSG00000118263	KLF7	1	2
2	207529737	207605988	ENSG00000118260	CREB1	1	2
2	207580631	207625928	ENSG00000144401	METTL21A	1	2
2	219171897	219178106	ENSG00000115649	CNPPD1	1	2
2	219245455	219250337	ENSG00000115661	STK16	1	2
2	224470150	224585397	ENSG00000036257	CUL3	2	2
2	227325151	227357833	ENSG00000168958	MFF	3	2
2	230165186	230225729	ENSG00000135899	SP110	1	2
2	230203110	230313215	ENSG00000079263	SP140	2	2
2	230327184	230403732	ENSG00000185404	SP140L	2	2
2	230415942	230545606	ENSG00000067066	SP100	1	2
2	230864639	230879248	ENSG00000135916	ITM2C	5	2
2	231961245	232344350	ENSG00000144535	DIS3L2	1	2
2	233059967	233207903	ENSG00000168918	INPP5D	1	2
2	236567787	236582354	ENSG00000144476	ACKR3	1	2
2	238060924	238099413	ENSG00000132330	SCLY	1	2
2	241675747	241686944	ENSG00000168393	DTYMK	1	2
2	241687085	241729478	ENSG00000168395	ING5	2	2
2	241734602	241768816	ENSG00000180902	D2HGDH	1	2
3	3126933	3153435	ENSG00000072756	TRNT1	1	2
3	4493345	4847506	ENSG00000150995	ITPR1	1	2
3	9362971	9386791	ENSG00000134077	THUMPD3	1	2
3	9397615	9479240	ENSG00000168137	SETD5	1	2
3	9962682	10011202	ENSG00000125037	EMC3	1	2
3	10026370	10101932	ENSG00000144554	FANCD2	2	2
3	10164919	10243745	ENSG00000134070	IRAK2	1	2
3	10248023	10281218	ENSG00000157014	TATDN2	1	2
3	12557057	12586208	ENSG00000075975	MKRN2	1	2
3	13316235	13420322	ENSG00000132182	NUP210	1	2
3	13549125	13638422	ENSG00000163520	FBLN2	1	2
3	14125015	14143680	ENSG00000170876	TMEM43	1	2
3	14651762	14672659	ENSG00000154781	CCDC174	1	2
3	15427598	15450635	ENSG00000144597	EAF1	1	2
3	15667236	15859771	ENSG00000206560	ANKRD28	1	2
3	16257061	16264969	ENSG00000154813	DPH3	1	2
3	16313574	16514026	ENSG00000131378	RFTN1	1	2
3	17157162	18444817	ENSG00000131374	TBC1D5	2	2
3	20160593	20186206	ENSG00000129810	SGO1	1	2
3	23805955	23891640	ENSG00000170142	UBE2E1	1	2
3	23916591	23924374	ENSG00000174748	RPL15	1	2
3	23945286	23980617	ENSG00000174738	NR1D2	1	2
3	25597978	25664909	ENSG00000077097	TOP2B	1	2
3	30606601	30694142	ENSG00000163513	TGFBR2	1	2
3	31657912	32077580	ENSG00000144645	OSBPL10	2	2
3	32481312	32502852	ENSG00000091317	CMTM6	1	2
3	33114014	33147773	ENSG00000170275	CRTAP	1	2
3	33388336	33441371	ENSG00000153560	UBP1	1	2
3	33798571	33869707	ENSG00000170248	PDCD6IP	1	2
3	36826819	36945057	ENSG00000168016	TRANK1	1	2
3	36993350	37050846	ENSG00000076242	MLH1	1	2
3	38138478	38143024	ENSG00000172936	MYD88	1	2
3	38496127	38542161	ENSG00000157036	EXOG	1	2
3	39095222	39108369	ENSG00000114745	GORASP1	1	2
3	39107680	39138903	ENSG00000168026	TTC21A	1	2
3	39141855	39154562	ENSG00000144655	CSRNP1	1	2
3	39383370	39397351	ENSG00000144659	SLC25A38	1	2
3	40457292	40468587	ENSG00000188846	RPL14	1	2
3	41194741	41260096	ENSG00000168036	CTNNB1	3	2
3	42013802	42225890	ENSG00000182606	TRAK1	1	2
3	42489299	42537573	ENSG00000114812	VIPR1	1	2
3	42547969	42601080	ENSG00000093183	SEC22C	1	2
3	42581840	42596934	ENSG00000008324	SS18L2	1	2
3	42653697	42667580	ENSG00000114853	ZBTB47	1	2
3	43079229	43106085	ENSG00000144647	POMGNT2	1	2
3	44431705	44477670	ENSG00000185219	ZNF445	1	2
3	44761721	44873376	ENSG00000163808	KIF15	1	2
3	44861904	44865670	ENSG00000169964	TMEM42	1	2
3	45555394	45686341	ENSG00000144791	LIMD1	1	2
3	45823316	45916042	ENSG00000163818	LZTFL1	1	2
3	45917903	45995824	ENSG00000163820	FYCO1	1	2
3	46201711	46208313	ENSG00000163823	CCR1	2	2
3	47282917	47346816	ENSG00000114648	KLHL18	1	2
3	47413681	47477126	ENSG00000114650	SCAP	1	2
3	47495640	47513712	ENSG00000163832	ELP6	1	2
3	47850690	48089272	ENSG00000047849	MAP4	1	2
3	48446710	48467645	ENSG00000164053	ATRIP	1	2
3	49024325	49029447	ENSG00000178035	IMPDH2	1	2
3	49121114	49133118	ENSG00000172037	LAMB2	1	2
3	49162535	49166331	ENSG00000177352	CCDC71	1	2
3	49674014	49683971	ENSG00000164062	APEH	1	2
3	49683947	49689501	ENSG00000173531	MST1	1	2
3	49828601	49856574	ENSG00000183763	TRAIP	1	2
3	50155045	50189075	ENSG00000001617	SEMA3F	1	2
3	50329782	50340980	ENSG00000068028	RASSF1	1	2
3	50569152	50596168	ENSG00000114735	HEMK1	1	2
3	50606489	50611774	ENSG00000114737	CISH	1	2
3	50611520	50649291	ENSG00000114738	MAPKAPK3	1	2
3	51385291	51389397	ENSG00000145050	MANF	1	2
3	52198086	52214327	ENSG00000023330	ALAS1	1	2
3	52495338	52524495	ENSG00000010327	STAB1	1	2
3	52524385	52535054	ENSG00000168268	NT5DC2	1	2
3	52694486	52706032	ENSG00000016864	GLT8D1	1	2
3	52704955	52711148	ENSG00000114902	SPCS1	1	2
3	52836219	52897548	ENSG00000213533	STIMATE	1	2
3	53156009	53192717	ENSG00000163932	PRKCD	1	2
3	56620132	56683265	ENSG00000163946	TASOR	1	2
3	58008398	58172251	ENSG00000136068	FLNB	1	2
3	58332880	58426127	ENSG00000168297	PXK	1	2
3	59747277	61251459	ENSG00000189283	FHIT	1	2
3	62398346	62875416	ENSG00000163618	CADPS	1	2
3	63863155	64003462	ENSG00000163635	ATXN7	1	2
3	66133610	66388116	ENSG00000144741	SLC25A26	1	2
3	66378797	66501263	ENSG00000144749	LRIG1	1	2
3	69168782	69542583	ENSG00000114541	FRMD4B	1	2
3	71675414	71754773	ENSG00000163412	EIF4E3	1	2
3	72996803	73069198	ENSG00000163605	PPP4R2	2	2
3	81489703	81761645	ENSG00000114480	GBE1	2	2
3	100709295	100748964	ENSG00000114354	TFG	1	2
3	113716458	113746300	ENSG00000121579	NAA50	1	2
3	114005833	114088422	ENSG00000151576	QTRT2	1	2
3	119428949	119468830	ENSG00000176142	TMEM39A	1	2
3	119498547	119525090	ENSG00000113845	TIMMDC1	1	2
3	122055362	122121139	ENSG00000114013	CD86	1	2
3	122564338	122575203	ENSG00000163840	DTX3L	1	2
3	123201927	123274136	ENSG00000121542	SEC22A	2	2
3	123610049	123884332	ENSG00000065534	MYLK	1	2
3	126437601	126475891	ENSG00000070476	ZXDC	1	2
3	128879596	128924003	ENSG00000177646	ACAD9	1	2
3	128909866	129002690	ENSG00000114656	CFAP92	1	2
3	129314771	129316286	ENSG00000184897	H1-10	1	2
3	129429607	129520510	ENSG00000163913	IFT122	1	2
3	129974688	129977935	ENSG00000170893	TRH	1	2
3	133784023	133825772	ENSG00000144867	SRPRB	1	2
3	138160988	138174949	ENSG00000138231	DBR1	1	2
3	149030127	149086554	ENSG00000071794	HLTF	1	2
3	149812770	149962139	ENSG00000082996	RNF13	3	2
3	155375580	155745071	ENSG00000114805	PLCH1	1	2
3	158644527	158695581	ENSG00000168827	GFM1	1	2
3	158732198	158829719	ENSG00000118855	MFSD1	1	2
3	160495007	160565571	ENSG00000186432	KPNA4	1	2
3	172630249	172711218	ENSG00000144959	NCEH1	1	2
3	177019340	177228000	ENSG00000177565	TBL1XR1	1	2
3	179148114	179240093	ENSG00000121879	PIK3CA	1	2
3	179396088	179451476	ENSG00000114450	GNB4	1	2
3	179562886	179588407	ENSG00000136518	ACTL6A	1	2
3	183487551	183555706	ENSG00000172578	KLHL6	1	2
3	183697797	183812624	ENSG00000163872	YEATS2	1	2
3	183829271	183884933	ENSG00000175193	PARL	1	2
3	184135038	184146127	ENSG00000145191	EIF2B5	1	2
3	184242301	184249548	ENSG00000214160	ALG3	1	2
3	184314495	184335358	ENSG00000114867	EIF4G1	1	2
3	184361710	184368596	ENSG00000163882	POLR2H	1	2
3	184561785	184582408	ENSG00000182580	EPHB3	1	2
3	184710364	184712064	ENSG00000177383	MAGEF1	1	2
3	185582496	185633551	ENSG00000163904	SENP2	1	2
3	186567403	186585800	ENSG00000090520	DNAJB11	1	2
3	187368385	187372076	ENSG00000136514	RTP4	1	2
3	188153284	188890671	ENSG00000145012	LPP	1	2
3	191329085	191398659	ENSG00000152492	CCDC50	1	2
3	193593144	193697811	ENSG00000198836	OPA1	1	2
3	194587673	194633689	ENSG00000145014	TMEM44	1	2
3	194640791	194672463	ENSG00000041802	LSG1	1	2
3	195863364	195911945	ENSG00000061938	TNK2	1	2
3	196347662	196432430	ENSG00000163960	UBXN7	1	2
3	196468783	196503768	ENSG00000163961	RNF168	1	2
3	196639694	196662004	ENSG00000174004	NRROS	1	2
3	196739857	196832647	ENSG00000180370	PAK2	2	2
3	196867856	196934714	ENSG00000119231	SENP5	1	2
3	197042560	197299330	ENSG00000075711	DLG1	1	2
3	197509783	197573323	ENSG00000161267	BDH1	1	2
3	197737179	197787596	ENSG00000122068	FYTTD1	1	2
4	337814	384868	ENSG00000131127	ZNF141	1	3
4	425815	499156	ENSG00000182903	ZNF721	1	3
4	672436	674330	ENSG00000169020	ATP5ME	1	3
4	705748	770089	ENSG00000185619	PCGF3	4	3
4	849276	932373	ENSG00000178950	GAK	6	3
4	932387	958656	ENSG00000127419	TMEM175	2	3
4	958887	986895	ENSG00000145214	DGKQ	4	3
4	986997	1004564	ENSG00000127415	IDUA	2	3
4	1009936	1026898	ENSG00000127418	FGFRL1	3	3
4	1211445	1250333	ENSG00000159692	CTBP1	2	3
4	1289887	1340147	ENSG00000090316	MAEA	2	3
4	1345691	1395989	ENSG00000163945	UVSSA	1	3
4	1692731	1712344	ENSG00000163950	SLBP	3	3
4	1712858	1745171	ENSG00000013810	TACC3	2	3
4	1715952	1721358	ENSG00000168936	TMEM129	4	3
4	1811479	1856156	ENSG00000168924	LETM1	1	3
4	1871393	1982207	ENSG00000109685	NSD2	2	3
4	1982717	2041903	ENSG00000185049	NELFA	3	3
4	2247432	2262109	ENSG00000123933	MXD4	1	3
4	2462220	2515857	ENSG00000063978	RNF4	2	3
4	2536647	2732573	ENSG00000125386	FAM193A	1	3
4	2741648	2756342	ENSG00000168884	TNIP2	2	3
4	2793071	2841098	ENSG00000087266	SH3BP2	5	3
4	2843844	2930076	ENSG00000087274	ADD1	2	3
4	2930561	2934834	ENSG00000109736	MFSD10	1	3
4	2937933	2963406	ENSG00000087269	NOP14	2	3
4	3041363	3243957	ENSG00000197386	HTT	5	3
4	3293021	3439913	ENSG00000159788	RGS12	2	3
4	3503612	3532446	ENSG00000163956	LRPAP1	3	3
4	4235542	4248223	ENSG00000132406	TMEM128	2	3
4	4267701	4290154	ENSG00000145220	LYAR	1	3
4	5014586	5019458	ENSG00000170891	CYTL1	3	3
4	5051480	5500994	ENSG00000152953	STK32B	4	3
4	5748084	5893086	ENSG00000072832	CRMP1	1	3
4	6269849	6303265	ENSG00000109501	WFS1	5	3
4	6320578	6563600	ENSG00000074211	PPP2R2C	4	3
4	6575189	6623362	ENSG00000013288	MAN2B2	1	3
4	6640091	6642729	ENSG00000179010	MRFAP1	2	3
4	6707701	6709865	ENSG00000178988	MRFAP1L1	1	3
4	6716174	6717664	ENSG00000186222	BLOC1S4	3	3
4	6781375	6884170	ENSG00000170871	KIAA0232	1	3
4	6909242	7033118	ENSG00000132405	TBC1D14	3	3
4	7041899	7057952	ENSG00000173011	TADA2B	2	3
4	8182072	8241803	ENSG00000125089	SH3TC1	6	3
4	8366282	8440723	ENSG00000087008	ACOX3	1	3
4	8436140	8493531	ENSG00000155275	TRMT44	1	3
4	10068089	10116972	ENSG00000071127	WDR1	4	3
4	13361354	13484365	ENSG00000157869	RAB28	1	3
4	15604381	15681679	ENSG00000118564	FBXL5	4	3
4	15778275	15853232	ENSG00000004468	CD38	1	3
4	15963076	16084378	ENSG00000007062	PROM1	1	3
4	16160505	16227410	ENSG00000169762	TAPT1	3	3
4	17460261	17512206	ENSG00000151552	QDPR	4	3
4	17577198	17607972	ENSG00000002549	LAP3	1	3
4	17614641	17634105	ENSG00000118579	MED28	4	3
4	17629306	17781621	ENSG00000047662	FAM184B	1	3
4	22345071	22516066	ENSG00000152990	ADGRA3	2	3
4	25160663	25279204	ENSG00000038210	PI4K2B	2	3
4	25377263	25418498	ENSG00000053900	ANAPC4	1	3
4	25747433	25863760	ENSG00000091490	SEL1L3	2	3
4	25861830	25929813	ENSG00000250317	SMIM20	4	3
4	26163455	26435131	ENSG00000168214	RBPJ	1	3
4	26857601	27025381	ENSG00000109689	STIM2	2	3
4	35948221	36244514	ENSG00000047365	ARAP2	2	3
4	37826660	37862937	ENSG00000169299	PGM2	2	3
4	37891084	38139175	ENSG00000065882	TBC1D1	5	3
4	38664197	38701517	ENSG00000109787	KLF3	1	3
4	38772238	38782990	ENSG00000174123	TLR10	1	3
4	38790677	38856817	ENSG00000174125	TLR1	3	3
4	38822897	38856817	ENSG00000174130	TLR6	1	3
4	39045039	39126857	ENSG00000109790	KLHL5	2	3
4	39287456	39366375	ENSG00000035928	RFC1	1	3
4	39452587	39458931	ENSG00000163682	RPL9	2	3
4	39498755	39528311	ENSG00000109814	UGDH	4	3
4	39546336	39638902	ENSG00000163683	SMIM14	1	3
4	39698109	39782792	ENSG00000078140	UBE2K	1	3
4	39822863	39977956	ENSG00000121892	PDS5A	3	3
4	40056797	40158252	ENSG00000078177	N4BP2	2	3
4	40191011	40246967	ENSG00000168421	RHOH	4	3
4	40423267	40630875	ENSG00000163694	RBM47	2	3
4	41935129	41960803	ENSG00000109133	TMEM33	1	3
4	41990502	42090461	ENSG00000014824	SLC30A9	1	3
4	42110853	42152878	ENSG00000188848	BEND4	1	3
4	42408373	42657121	ENSG00000124406	ATP8A1	2	3
4	44678420	44700928	ENSG00000151806	GUF1	2	3
4	47485275	47593486	ENSG00000145246	ATP10D	4	3
4	47847233	47914667	ENSG00000170448	NFXL1	1	3
4	48135783	48269838	ENSG00000135605	TEC	1	3
4	48341529	48426201	ENSG00000109171	SLAIN2	1	3
4	52020706	52038299	ENSG00000163069	SGCB	1	3
4	52872982	53366066	ENSG00000184178	SCFD2	1	3
4	55346213	55373100	ENSG00000128039	SRD5A3	1	3
4	55395957	55453397	ENSG00000134851	TMEM165	3	3
4	55853648	55905086	ENSG00000090989	EXOC1	2	3
4	56338287	56387508	ENSG00000157426	AASDH	1	3
4	56393362	56435615	ENSG00000128059	PPAT	1	3
4	56435741	56464578	ENSG00000128050	PAICS	1	3
4	56467617	56503681	ENSG00000174780	SRP72	1	3
4	56907876	56966808	ENSG00000084093	REST	1	3
4	56977722	57031158	ENSG00000047315	POLR2B	2	3
4	57030773	57110385	ENSG00000163453	IGFBP7	1	3
4	67468762	67545503	ENSG00000145241	CENPC	1	3
4	67612652	67701155	ENSG00000033178	UBA6	4	3
4	70688532	70690551	ENSG00000132467	UTP3	1	3
4	73740519	73743716	ENSG00000169429	CXCL8	1	3
4	75479033	75514764	ENSG00000163743	RCHY1	2	3
4	75641849	75724589	ENSG00000138757	G3BP2	2	3
4	75724577	75814286	ENSG00000138768	USO1	1	3
4	75913660	75941013	ENSG00000138744	NAAA	1	3
4	75940950	75990962	ENSG00000198301	SDAD1	2	3
4	76107562	76148485	ENSG00000138750	NUP54	1	3
4	76158737	76234536	ENSG00000138760	SCARB2	2	3
4	77047155	77076309	ENSG00000118816	CCNI	1	3
4	77157207	77433388	ENSG00000138764	CCNG2	4	3
4	81030708	81057627	ENSG00000152785	BMP3	1	3
4	82352498	82374503	ENSG00000138668	HNRNPD	3	3
4	82422565	82430462	ENSG00000152795	HNRNPDL	4	3
4	82430590	82461177	ENSG00000145293	ENOPH1	1	3
4	82629539	82798796	ENSG00000145284	SCD5	1	3
4	82818509	82901166	ENSG00000138674	SEC31A	2	3
4	82900684	82919969	ENSG00000168152	THAP9	2	3
4	83261536	83284914	ENSG00000173085	COQ2	3	3
4	83407343	83455855	ENSG00000163312	HELQ	1	3
4	83455932	83469735	ENSG00000163319	MRPS18C	1	3
4	83459517	83523348	ENSG00000163322	ABRAXAS1	3	3
4	86935002	87141039	ENSG00000172493	AFF1	2	3
4	87160103	87240314	ENSG00000145332	KLHL8	1	3
4	87336515	87391188	ENSG00000198189	HSD17B11	1	3
4	88257620	88284769	ENSG00000163644	PPM1K	5	3
4	88378739	88443097	ENSG00000138642	HERC6	2	3
4	88457119	88506163	ENSG00000138646	HERC5	1	3
4	88520998	88523776	ENSG00000145337	PYURF	1	3
4	88520998	88523776	ENSG00000255072	PIGY	1	3
4	88592434	88708541	ENSG00000138641	HERC3	1	3
4	88725955	89111398	ENSG00000138640	FAM13A	1	3
4	89879532	89954629	ENSG00000138722	MMRN1	1	3
4	94207611	94291292	ENSG00000163104	SMARCAD1	1	3
4	98470367	98658611	ENSG00000168785	TSPAN5	1	3
4	98879276	98929133	ENSG00000151247	EIF4E	6	3
4	99070978	99088801	ENSG00000197894	ADH5	2	3
4	99816827	99870190	ENSG00000070190	DAPP1	1	3
4	100185870	100190782	ENSG00000145358	DDIT4L	5	3
4	101023409	101348278	ENSG00000138814	PPP3CA	2	3
4	101411286	102074812	ENSG00000153064	BANK1	3	3
4	102251080	102431258	ENSG00000138821	SLC39A8	3	3
4	102630770	102760994	ENSG00000109323	MANBA	5	3
4	102868974	102892807	ENSG00000145354	CISD2	5	3
4	103077592	103099870	ENSG00000164039	BDH2	1	3
4	105369077	105474067	ENSG00000138777	PPA2	1	3
4	106315544	106349456	ENSG00000164022	AIMP1	2	3
4	107590276	107720234	ENSG00000138801	PAPSS1	2	3
4	107989714	108035241	ENSG00000138796	HADH	2	3
4	109433772	109540896	ENSG00000138802	SEC24B	3	3
4	109560209	109688719	ENSG00000005059	MCUB	4	3
4	109815510	109824740	ENSG00000109534	GAR1	1	3
4	112145454	112195256	ENSG00000174749	FAM241A	1	3
4	112231740	112273110	ENSG00000138660	AP1AR	1	3
4	112272968	112285955	ENSG00000145365	TIFA	2	3
4	112637077	112657696	ENSG00000174720	LARP7	4	3
4	118685392	118715433	ENSG00000145388	METTL14	2	3
4	119296419	119304445	ENSG00000164096	C4orf3	2	3
4	120055623	120066858	ENSG00000164109	MAD2L1	2	3
4	121667946	121696995	ENSG00000164111	ANXA5	4	3
4	121816444	121823883	ENSG00000145386	CCNA2	1	3
4	122152331	122364167	ENSG00000138688	BLTP1	1	3
4	123396795	123403760	ENSG00000164056	SPRY1	1	3
4	124664048	124712732	ENSG00000151458	ANKRD50	1	3
4	127880893	127899224	ENSG00000142731	PLK4	1	3
4	128061286	128222931	ENSG00000138709	LARP1B	1	3
4	129093317	129116640	ENSG00000151470	C4orf33	2	3
4	137518918	137532494	ENSG00000189184	PCDH18	1	3
4	139028112	139177218	ENSG00000109381	ELF2	1	3
4	139453232	139476609	ENSG00000172007	RAB33B	1	3
4	139665768	139740745	ENSG00000085871	MGST2	2	3
4	139716753	140154184	ENSG00000196782	MAML3	3	3
4	140620782	140756385	ENSG00000109436	TBC1D9	3	3
4	141220887	141234697	ENSG00000109445	ZNF330	3	3
4	143336876	143474565	ENSG00000109458	GAB1	2	3
4	143513702	143557486	ENSG00000153147	SMARCA5	3	3
4	143996104	144019380	ENSG00000250361	GYPB	1	3
4	145098288	145129524	ENSG00000164163	ABCE1	1	3
4	146175703	146200000	ENSG00000164167	LSM6	2	3
4	150264435	151015727	ENSG00000198589	LRBA	1	3
4	151670504	151761007	ENSG00000059691	GATB	3	3
4	152779937	152918463	ENSG00000164144	ARFIP1	3	3
4	153466346	153636711	ENSG00000121210	TMEM131L	2	3
4	154535005	154550400	ENSG00000171566	PLRG1	1	3
4	155921580	155953912	ENSG00000256043	CTSO	1	3
4	158666675	158672255	ENSG00000205208	C4orf46	4	3
4	158671968	158710742	ENSG00000171503	ETFDH	2	3
4	158709127	158723396	ENSG00000171497	PPID	3	3
4	163110073	163166890	ENSG00000145414	NAF1	1	3
4	165070608	165208549	ENSG00000170088	TMEM192	1	3
4	165207561	165323156	ENSG00000109466	KLHL2	3	3
4	168216291	168318883	ENSG00000137628	DDX60	1	3
4	168356735	168537786	ENSG00000181381	DDX60L	4	3
4	168863770	169010275	ENSG00000145439	CBR4	2	3
4	169094259	169270956	ENSG00000154447	SH3RF1	1	3
4	169612633	169723673	ENSG00000109572	CLCN3	1	3
4	169729470	169757944	ENSG00000056050	HPF1	2	3
4	173168811	173323967	ENSG00000109586	GALNT7	1	3
4	173331376	173334432	ENSG00000164104	HMGB2	1	3
4	174236658	174283667	ENSG00000164117	FBXO8	1	3
4	176319966	176332245	ENSG00000129128	SPCS3	1	3
4	177430774	177442437	ENSG00000038002	AGA	1	3
4	182890060	182917936	ENSG00000129187	DCTD	5	3
4	183444635	183449064	ENSG00000168564	CDKN2AIP	1	3
4	183505058	183512429	ENSG00000168556	ING2	1	3
4	183639635	183659203	ENSG00000182552	RWDD4	1	3
4	183659267	183713594	ENSG00000168538	TRAPPC11	1	3
4	184627696	184650062	ENSG00000164305	CASP3	4	3
4	184649667	184694963	ENSG00000164306	PRIMPOL	2	3
4	184694085	184734130	ENSG00000151725	CENPU	2	3
4	184755595	184826818	ENSG00000151726	ACSL1	1	3
4	185396021	185400628	ENSG00000186352	ANKRD37	1	3
4	185399537	185425979	ENSG00000109775	UFSP2	1	3
4	186191567	186213463	ENSG00000145476	CYP4V2	2	3
4	189940870	189963202	ENSG00000109536	FRG1	4	3
5	92168	189972	ENSG00000153404	PLEKHG4B	2	2
5	191495	196334	ENSG00000185028	LRRC14B	1	2
5	443175	471937	ENSG00000180104	EXOC3	1	2
5	850291	892801	ENSG00000028310	BRD9	2	2
5	1050384	1112063	ENSG00000113504	SLC12A7	2	2
5	1253147	1295068	ENSG00000164362	TERT	1	2
5	2745845	2751677	ENSG00000170561	IRX2	1	2
5	5420664	5490220	ENSG00000164151	ICE1	1	2
5	6713432	6757044	ENSG00000112941	TENT4A	1	2
5	10225507	10249897	ENSG00000150756	ATPSCKMT	1	2
5	10249929	10266389	ENSG00000150753	CCT5	1	2
5	10353695	10440388	ENSG00000145495	MARCHF6	1	2
5	10679230	10761234	ENSG00000112977	DAP	1	2
5	14143342	14532128	ENSG00000038382	TRIO	1	2
5	14664664	14699850	ENSG00000154124	OTULIN	1	2
5	16473038	16617101	ENSG00000154153	RETREG1	1	2
5	16661907	16936288	ENSG00000145555	MYO10	1	2
5	31400494	31532196	ENSG00000113360	DROSHA	1	2
5	31532287	31555053	ENSG00000082213	C5orf22	1	2
5	32226994	32312987	ENSG00000150712	MTMR12	1	2
5	32354350	32444740	ENSG00000056097	ZFR	1	2
5	34929559	34958964	ENSG00000168724	DNAJC21	1	2
5	35852695	35879603	ENSG00000168685	IL7R	1	2
5	36035021	36071358	ENSG00000168671	UGT3A2	1	2
5	40679915	40693735	ENSG00000171522	PTGER4	1	2
5	40825262	40835222	ENSG00000145592	RPL37	1	2
5	43287470	43313512	ENSG00000112972	HMGCS1	1	2
5	43602692	43707405	ENSG00000112992	NNT	1	2
5	50396192	50443248	ENSG00000170571	EMB	1	2
5	53560633	53683338	ENSG00000164258	NDUFS4	1	2
5	54517759	54546586	ENSG00000178996	SNX18	1	2
5	55935095	55995022	ENSG00000134352	IL6ST	1	2
5	56815549	56896152	ENSG00000095015	MAP3K1	3	2
5	57173948	57264679	ENSG00000062194	GPBP1	1	2
5	58453982	58460139	ENSG00000145632	PLK2	2	2
5	62306162	62391025	ENSG00000068796	KIF2A	1	2
5	62347284	62403943	ENSG00000086189	DIMT1	1	2
5	62403972	62628582	ENSG00000086200	IPO11	1	2
5	64718148	64768691	ENSG00000153006	SREK1IP1	2	2
5	64766368	65102412	ENSG00000153015	CWC27	3	2
5	65883128	66082546	ENSG00000112851	ERBIN	1	2
5	66139971	66183615	ENSG00000153914	SREK1	1	2
5	68215740	68301821	ENSG00000145675	PIK3R1	1	2
5	69093991	69131069	ENSG00000145740	SLC30A5	1	2
5	69189574	69210357	ENSG00000153044	CENPH	1	2
5	69217760	69230158	ENSG00000134056	MRPS36	3	2
5	74721206	74767147	ENSG00000164347	GFM2	1	2
5	74766991	74780113	ENSG00000164346	NSA2	1	2
5	74777574	74866966	ENSG00000198780	FAM169A	1	2
5	75336329	75364001	ENSG00000113161	HMGCR	1	2
5	76403285	76708132	ENSG00000145703	IQGAP2	1	2
5	76818933	76835315	ENSG00000164251	F2RL1	1	2
5	76850001	76921650	ENSG00000171643	S100Z	1	2
5	77029251	77065234	ENSG00000164252	AGGF1	1	2
5	77072072	77087285	ENSG00000132846	ZBED3	1	2
5	77425970	77620611	ENSG00000164253	WDR41	1	2
5	78000522	78294762	ENSG00000132842	AP3B1	1	2
5	78360611	78480739	ENSG00000085365	SCAMP1	1	2
5	81301587	81313297	ENSG00000131732	ZCCHC9	1	2
5	81412804	81751797	ENSG00000145687	SSBP2	1	2
5	81972023	82276857	ENSG00000152348	ATG10	2	2
5	82273320	82278396	ENSG00000186468	RPS23	3	2
5	90392257	90409766	ENSG00000153140	CETN3	1	2
5	91368631	91383317	ENSG00000113369	ARRDC3	1	2
5	95461755	95555050	ENSG00000198677	SKIC3	1	2
5	96525267	96779595	ENSG00000153113	CAST	1	2
5	96760810	96808100	ENSG00000164307	ERAP1	1	2
5	96875986	96919703	ENSG00000164308	ERAP2	5	2
5	96935394	97037513	ENSG00000113441	LNPEP	1	2
5	97160867	97183247	ENSG00000058729	RIOK2	1	2
5	100535374	100586741	ENSG00000174132	FAM174A	1	2
5	103120149	103212799	ENSG00000145725	PPIP5K2	1	2
5	109689927	109869625	ENSG00000112893	MAN2A1	1	2
5	112861188	112898371	ENSG00000153037	SRP19	1	2
5	112876385	112922289	ENSG00000129625	REEP5	1	2
5	112976702	113022195	ENSG00000172795	DCP2	1	2
5	115520908	115544775	ENSG00000145780	FEM1C	1	2
5	115613210	115632992	ENSG00000134970	TMED7	1	2
5	115841592	115914081	ENSG00000177879	AP3S1	11	2
5	119037772	119249138	ENSG00000172869	DMXL1	1	2
5	119268692	119399688	ENSG00000145779	TNFAIP8	1	2
5	124636913	124748807	ENSG00000168916	ZNF608	1	2
5	126531200	126595362	ENSG00000164904	ALDH7A1	1	2
5	126600925	126627252	ENSG00000164902	PHAX	1	2
5	126867714	127030558	ENSG00000173926	MARCHF3	1	2
5	128083766	128189677	ENSG00000064651	SLC12A2	1	2
5	128257909	128659185	ENSG00000138829	FBN2	1	2
5	131245493	131398447	ENSG00000158985	CDC42SE2	2	2
5	132190147	132295315	ENSG00000072682	P4HA2	2	2
5	132440440	132508719	ENSG00000125347	IRF1	1	2
5	133052013	133106449	ENSG00000170606	HSPA4	1	2
5	134148935	134176964	ENSG00000113558	SKP1	1	2
5	134194035	134226073	ENSG00000113575	PPP2CA	1	2
5	134524312	134583230	ENSG00000043143	JADE2	1	2
5	134874371	134901635	ENSG00000113621	TXNDC15	1	2
5	135444214	135447348	ENSG00000251380	DCANP1	1	2
5	135444226	135452351	ENSG00000255833	TIFAB	1	2
5	136132845	136188747	ENSG00000113658	SMAD5	1	2
5	137937960	138051961	ENSG00000031003	FAM13B	1	2
5	138331935	138349729	ENSG00000120709	FAM53C	1	2
5	138506095	138543236	ENSG00000120705	ETF1	1	2
5	138553756	138575675	ENSG00000113013	HSPA9	1	2
5	140401814	140539856	ENSG00000131503	ANKHD1	1	2
5	140537340	140557677	ENSG00000213523	SRA1	4	2
5	140564446	140569100	ENSG00000176087	SLC35A4	1	2
5	140647058	140662480	ENSG00000113141	IK	1	2
5	141475947	141512977	ENSG00000240184	PCDHGC3	1	2
5	141515016	141619055	ENSG00000131504	DIAPH1	1	2
5	141620876	141636849	ENSG00000171720	HDAC3	1	2
5	141639302	141651418	ENSG00000197948	FCHSD1	1	2
5	141923855	141942047	ENSG00000081791	DELE1	1	2
5	141958328	141990292	ENSG00000013561	RNF14	1	2
5	143277931	143435512	ENSG00000113580	NR3C1	1	2
5	144158162	144170714	ENSG00000145817	YIPF5	1	2
5	146110566	146182696	ENSG00000133706	LARS1	1	2
5	146203605	146289223	ENSG00000091009	RBM27	1	2
5	146447311	146511961	ENSG00000113649	TCERG1	1	2
5	148383935	148442836	ENSG00000145868	FBXO38	2	2
5	149358037	149369653	ENSG00000145882	PCYOX1L	1	2
5	150053291	150113372	ENSG00000182578	CSF1R	1	2
5	150357629	150400308	ENSG00000070814	TCOF1	1	2
5	150485818	150558211	ENSG00000070614	NDST1	1	2
5	150894392	150904983	ENSG00000145908	ZNF300	1	2
5	151029945	151093577	ENSG00000145901	TNIP1	1	2
5	151100706	151157815	ENSG00000197043	ANXA6	1	2
5	151181052	151224093	ENSG00000198624	CCDC69	3	2
5	153990148	154038936	ENSG00000055147	FAM114A2	1	2
5	154190730	154420984	ENSG00000164574	GALNT10	1	2
5	154445997	154461053	ENSG00000164576	SAP30L	1	2
5	154682986	154817605	ENSG00000155506	LARP1	1	2
5	154941073	154969411	ENSG00000082515	MRPL22	1	2
5	158695916	159099916	ENSG00000164330	EBF1	2	2
5	160393148	160400054	ENSG00000221886	ZBED8	1	2
5	163460203	163491941	ENSG00000072571	HMMR	1	2
5	168486451	168519301	ENSG00000113643	RARS1	2	2
5	168548495	168579368	ENSG00000120137	PANK3	1	2
5	169583636	169604778	ENSG00000040275	SPDL1	1	2
5	169637268	170083382	ENSG00000134516	DOCK2	1	2
5	170246233	170297815	ENSG00000043462	LCP2	1	2
5	170374671	170389634	ENSG00000145936	KCNMB1	1	2
5	172641263	172691540	ENSG00000214357	NEURL1B	4	2
5	173607145	173616659	ENSG00000145919	BOD1	4	2
5	173888349	173961980	ENSG00000113742	CPEB4	1	2
5	175917873	176034680	ENSG00000051596	THOC3	1	2
5	176392501	176416539	ENSG00000175416	CLTB	1	2
5	176447628	176510074	ENSG00000113194	FAF2	1	2
5	176526712	176538025	ENSG00000146083	RNF44	1	2
5	176905005	177022633	ENSG00000087206	UIMC1	1	2
5	177131830	177300213	ENSG00000165671	NSD1	1	2
5	177303799	177306949	ENSG00000169230	PRELID1	1	2
5	177456608	177474401	ENSG00000113758	DBN1	2	2
5	177483394	177497606	ENSG00000196923	PDLIM7	1	2
5	177511577	177516961	ENSG00000183258	DDX41	1	2
5	178113532	178126081	ENSG00000145911	N4BP3	1	2
5	178204533	178211163	ENSG00000197451	HNRNPAB	1	2
5	178208471	178232802	ENSG00000175309	PHYKPL	2	2
5	179732822	179777283	ENSG00000161021	MAML1	1	2
5	179806398	179838078	ENSG00000161011	SQSTM1	1	2
5	179835133	179862173	ENSG00000161010	MRNIP	3	2
5	179862066	179907897	ENSG00000197226	TBC1D9B	1	2
5	179911651	180072113	ENSG00000113269	RNF130	3	2
5	180601506	180649624	ENSG00000037280	FLT4	1	2
5	180784780	180815652	ENSG00000131446	MGAT1	1	2
5	181222499	181235808	ENSG00000146063	TRIM41	1	2
6	291630	351355	ENSG00000112679	DUSP22	10	3
6	391739	411443	ENSG00000137265	IRF4	3	3
6	485154	693139	ENSG00000112685	EXOC2	4	3
6	1623806	2245605	ENSG00000112699	GMDS	1	3
6	2765393	2786952	ENSG00000124535	WRNIP1	5	3
6	2832332	2841959	ENSG00000021355	SERPINB1	1	3
6	2887270	2903309	ENSG00000170542	SERPINB9	5	3
6	2948159	2972165	ENSG00000124570	SERPINB6	3	3
6	2987987	3019755	ENSG00000124588	NQO2	2	3
6	3722614	3751713	ENSG00000168994	PXDC1	2	3
6	3849373	3851320	ENSG00000145945	FAM50B	2	3
6	4021267	4064983	ENSG00000112739	PRPF4B	1	3
6	4115693	4135597	ENSG00000198721	ECI2	2	3
6	4994717	5004063	ENSG00000124787	RPP40	2	3
6	5103629	5260950	ENSG00000214113	LYRM4	2	3
6	6144084	6321013	ENSG00000124491	F13A1	2	3
6	7107597	7251980	ENSG00000124782	RREB1	3	3
6	7268306	7347446	ENSG00000124783	SSR1	4	3
6	7389793	7418037	ENSG00000124784	RIOK1	2	3
6	7590198	7611967	ENSG00000168566	SNRNP48	1	3
6	8013567	8064396	ENSG00000188428	BLOC1S5	5	3
6	8411435	8435561	ENSG00000124786	SLC35B3	3	3
6	10722915	10731129	ENSG00000111843	TMEM14C	3	3
6	11183298	11382348	ENSG00000111859	NEDD9	3	3
6	13357830	13487662	ENSG00000145990	GFOD1	1	3
6	13574227	13615158	ENSG00000124523	SIRT5	2	3
6	13615335	13632739	ENSG00000225921	NOL7	1	3
6	13621498	13711835	ENSG00000010017	RANBP9	1	3
6	13786557	13814568	ENSG00000050393	MCUR1	1	3
6	14117256	14136918	ENSG00000112149	CD83	3	3
6	15246069	15522042	ENSG00000008083	JARID2	3	3
6	15522807	15663058	ENSG00000047579	DTNBP1	3	3
6	16129086	16148248	ENSG00000007944	MYLIP	6	3
6	17600302	17611719	ENSG00000137414	FAM8A1	2	3
6	17615035	17706925	ENSG00000124789	NUP153	1	3
6	17759183	17987635	ENSG00000137177	KIF13A	1	3
6	18128311	18155077	ENSG00000137364	TPMT	1	3
6	18155329	18223854	ENSG00000165097	KDM1B	3	3
6	18223860	18264548	ENSG00000124795	DEK	3	3
6	20401879	20493714	ENSG00000112242	E2F3	2	3
6	21593751	21598619	ENSG00000124766	SOX4	1	3
6	24402908	24426194	ENSG00000124532	MRS2	2	3
6	24494867	24537207	ENSG00000112294	ALDH5A1	1	3
6	24649979	24666930	ENSG00000111802	TDP2	2	3
6	24667035	24705065	ENSG00000112304	ACOT13	1	3
6	24704861	24719998	ENSG00000112308	C6orf62	1	3
6	24804282	25042170	ENSG00000111913	RIPOR2	4	3
6	25962802	25991231	ENSG00000112343	TRIM38	3	3
6	26055740	26056470	ENSG00000187837	H1-2	5	3
6	26103933	26104337	ENSG00000197061	H4C3	1	3
6	26124145	26139116	ENSG00000180573	H2AC6	4	3
6	26234212	26234987	ENSG00000124575	H1-3	1	3
6	26277609	26285638	ENSG00000158406	H4C8	3	3
6	26365159	26378320	ENSG00000186470	BTN3A2	6	3
6	26383096	26394874	ENSG00000124508	BTN2A2	1	3
6	26402237	26415208	ENSG00000026950	BTN3A1	2	3
6	26457904	26476621	ENSG00000112763	BTN2A1	1	3
6	26538366	26546933	ENSG00000182952	HMGN4	3	3
6	27374615	27403908	ENSG00000124613	ZNF391	1	3
6	28141883	28159460	ENSG00000198315	ZKSCAN8	1	3
6	28903002	28923988	ENSG00000204713	TRIM27	3	3
6	30066709	30070333	ENSG00000204619	PPP1R11	2	3
6	30184455	30213427	ENSG00000234127	TRIM26	5	3
6	30326479	30343729	ENSG00000204599	TRIM39	4	3
6	30345131	30346884	ENSG00000241370	RPP21	3	3
6	30541381	30556489	ENSG00000204590	GNL1	3	3
6	30557280	30563723	ENSG00000204576	PRR3	4	3
6	30600413	30618612	ENSG00000204569	PPP1R10	3	3
6	30617840	30626395	ENSG00000204568	MRPS18B	2	3
6	30676389	30687895	ENSG00000146112	PPP1R18	2	3
6	30699807	30717447	ENSG00000137337	MDC1	2	3
6	30717435	30725538	ENSG00000196230	TUBB	1	3
6	30743199	30744548	ENSG00000137331	IER3	1	3
6	30876421	30900156	ENSG00000204580	DDR1	4	3
6	30908207	30914106	ENSG00000213780	GTF2H4	1	3
6	30914205	30926459	ENSG00000137411	VARS2	5	3
6	31142439	31158238	ENSG00000204536	CCHCR1	4	3
6	31158331	31167159	ENSG00000137310	TCF19	2	3
6	31399784	31415315	ENSG00000204520	MICA	3	3
6	31494881	31511124	ENSG00000204516	MICB	5	3
6	31530219	31542448	ENSG00000198563	DDX39B	2	3
6	31546870	31558829	ENSG00000204498	NFKBIL1	2	3
6	31575565	31578336	ENSG00000232810	TNF	1	3
6	31586124	31588909	ENSG00000204482	LST1	3	3
6	31588895	31593006	ENSG00000204475	NCR3	1	3
6	31620715	31637771	ENSG00000204469	PRRC2A	3	3
6	31639028	31652705	ENSG00000204463	BAG6	1	3
6	31658298	31660778	ENSG00000204439	C6orf47	3	3
6	31661228	31666283	ENSG00000204438	GPANK1	2	3
6	31665227	31670343	ENSG00000204435	CSNK2B	3	3
6	31669976	31673776	ENSG00000240053	LY6G5B	2	3
6	31686955	31703356	ENSG00000204427	ABHD16A	4	3
6	31727038	31730617	ENSG00000213722	DDAH2	2	3
6	31739677	31762676	ENSG00000204410	MSH5	3	3
6	31762656	31764850	ENSG00000228727	SAPCD1	2	3
6	31777518	31795752	ENSG00000204394	VARS1	2	3
6	31815543	31817946	ENSG00000204389	HSPA1A	2	3
6	31827738	31830254	ENSG00000204388	HSPA1B	2	3
6	31879759	31897698	ENSG00000204371	EHMT2	4	3
6	31959116	31969818	ENSG00000204351	SKIC2	2	3
6	31969810	31972290	ENSG00000204348	DXO	1	3
6	32041153	32115334	ENSG00000168477	TNXB	1	3
6	32115264	32128253	ENSG00000213676	ATF6B	5	3
6	32128707	32130288	ENSG00000204315	FKBPL	1	3
6	32168212	32178096	ENSG00000204310	AGPAT1	4	3
6	32180968	32184322	ENSG00000204305	AGER	1	3
6	32184733	32190202	ENSG00000204304	PBX2	5	3
6	32821833	32838739	ENSG00000204267	TAP2	2	3
6	32844136	32859851	ENSG00000240065	PSMB9	1	3
6	32845209	32853816	ENSG00000168394	TAP1	1	3
6	32968594	32981505	ENSG00000204256	BRD2	6	3
6	33193588	33200665	ENSG00000204231	RXRB	4	3
6	33250272	33272047	ENSG00000223501	VPS52	1	3
6	33277123	33284832	ENSG00000235863	B3GALT4	1	3
6	33279108	33289247	ENSG00000227057	WDR46	2	3
6	33299694	33314284	ENSG00000231925	TAPBP	2	3
6	33314406	33317942	ENSG00000236104	ZBTB22	2	3
6	33318558	33323016	ENSG00000204209	DAXX	3	3
6	33410399	33416453	ENSG00000112511	PHF1	1	3
6	33771202	33789130	ENSG00000161904	LEMD2	2	3
6	34246381	34249108	ENSG00000186577	SMIM29	2	3
6	34279679	34392669	ENSG00000272325	NUDT3	2	3
6	34792083	34877514	ENSG00000065060	BLTP3A	2	3
6	34877462	34889192	ENSG00000064995	TAF11	2	3
6	34889255	35091406	ENSG00000064999	ANKS1A	2	3
6	35258909	35295985	ENSG00000065029	ZNF76	1	3
6	35297818	35321771	ENSG00000023892	DEF6	2	3
6	35342558	35428191	ENSG00000112033	PPARD	4	3
6	35452338	35467104	ENSG00000112039	FANCE	1	3
6	35468401	35470785	ENSG00000198755	RPL10A	1	3
6	35573585	35728583	ENSG00000096060	FKBP5	1	3
6	35832966	35921342	ENSG00000096063	SRPK1	1	3
6	36027782	36111236	ENSG00000112062	MAPK14	1	3
6	36442767	36491143	ENSG00000112078	KCTD20	3	3
6	36493892	36547479	ENSG00000112079	STK38	3	3
6	36594353	36605600	ENSG00000112081	SRSF3	2	3
6	36676460	36687337	ENSG00000124762	CDKN1A	1	3
6	36740775	36839444	ENSG00000124772	CPNE5	1	3
6	36854827	36874803	ENSG00000137168	PPIL1	1	3
6	36871870	36928964	ENSG00000198663	C6orf89	2	3
6	36948263	36964837	ENSG00000164530	PI16	2	3
6	37005646	37029069	ENSG00000146192	FGD2	2	3
6	37212180	37258155	ENSG00000172738	TMEM217	1	3
6	37257772	37332970	ENSG00000065491	TBC1D22B	3	3
6	37353979	37394734	ENSG00000112130	RNF8	3	3
6	37433219	37482827	ENSG00000137200	CMTR1	5	3
6	37482938	37499893	ENSG00000198937	CCDC167	5	3
6	37630679	37699306	ENSG00000112139	MDGA1	1	3
6	38675925	38703145	ENSG00000124767	GLO1	3	3
6	39104063	39115193	ENSG00000112167	SAYSD1	1	3
6	39299001	39314461	ENSG00000124780	KCNK17	4	3
6	41033627	41097787	ENSG00000124596	OARD1	2	3
6	41189749	41201149	ENSG00000112195	TREML2	4	3
6	41546381	41602384	ENSG00000137166	FOXP4	1	3
6	41636882	41654244	ENSG00000112559	MDFI	1	3
6	41683978	41736259	ENSG00000112561	TFEB	4	3
6	41770176	41786542	ENSG00000137218	FRS3	1	3
6	41921499	41933046	ENSG00000112578	BYSL	1	3
6	41934934	42050357	ENSG00000112576	CCND3	4	3
6	42050513	42087461	ENSG00000137413	TAF8	2	3
6	42206807	42217861	ENSG00000048544	MRPS10	3	3
6	42564029	42693505	ENSG00000024048	UBR2	6	3
6	42879616	42889925	ENSG00000146223	RPL7L1	4	3
6	42929480	42939294	ENSG00000137161	CNPY3	3	3
6	42963865	42979181	ENSG00000124587	PEX6	5	3
6	43011143	43016868	ENSG00000124733	MEA1	2	3
6	43014103	43021298	ENSG00000124702	KLHDC3	1	3
6	43021623	43034156	ENSG00000124541	RRP36	2	3
6	43037617	43053943	ENSG00000044090	CUL7	2	3
6	43076307	43161719	ENSG00000112655	PTK7	1	3
6	43182184	43224587	ENSG00000112659	CUL9	1	3
6	43225629	43229481	ENSG00000112667	DNPH1	1	3
6	43477523	43506556	ENSG00000137221	TJAP1	2	3
6	43511832	43516985	ENSG00000137207	YIPF3	1	3
6	43522334	43576038	ENSG00000124571	XPO5	2	3
6	43576185	43620523	ENSG00000170734	POLH	1	3
6	43629540	43640941	ENSG00000124688	MAD2L1BP	1	3
6	44113451	44127452	ENSG00000180992	MRPL14	3	3
6	44126914	44155519	ENSG00000137216	TMEM63B	1	3
6	44158811	44184401	ENSG00000137225	CAPN11	2	3
6	44219553	44234142	ENSG00000112759	SLC29A1	1	3
6	44246166	44253888	ENSG00000096384	HSP90AB1	1	3
6	44254096	44257890	ENSG00000157593	SLC35B2	3	3
6	44258166	44265788	ENSG00000146232	NFKBIE	1	3
6	44298731	44313347	ENSG00000124608	AARS2	1	3
6	44809317	45377953	ENSG00000196284	SUPT3H	1	3
6	49430360	49463253	ENSG00000146085	MMUT	2	3
6	49463370	49493107	ENSG00000031691	CENPQ	2	3
6	52264014	52284881	ENSG00000112118	MCM3	5	3
6	52361421	52407777	ENSG00000170915	PAQR8	4	3
6	52362123	52529886	ENSG00000096093	EFHC1	1	3
6	52497408	52577060	ENSG00000065308	TRAM2	3	3
6	53051991	53100873	ENSG00000112146	FBXO9	1	3
6	57046532	57055239	ENSG00000168116	KIAA1586	1	3
6	57086844	57170305	ENSG00000112200	ZNF451	1	3
6	57314805	57646850	ENSG00000146143	PRIM2	3	3
6	63635802	63779336	ENSG00000118482	PHF3	1	3
6	69672757	69867236	ENSG00000168216	LMBRD1	1	3
6	70412941	70561174	ENSG00000082269	FAM135A	2	3
6	70566917	70589569	ENSG00000154079	SDHAF4	2	3
6	70667776	70862011	ENSG00000112305	SMAP1	4	3
6	70856679	70957060	ENSG00000112309	B3GAT2	1	3
6	71288811	71309059	ENSG00000119900	OGFRL1	6	3
6	73413515	73452297	ENSG00000164430	CGAS	2	3
6	73461578	73509236	ENSG00000135297	MTO1	1	3
6	73695785	73828316	ENSG00000156535	CD109	1	3
6	75237675	75250323	ENSG00000112695	COX7A2	1	3
6	75252924	75284948	ENSG00000112697	TMEM30A	2	3
6	75601509	75718281	ENSG00000112701	SENP6	2	3
6	78934419	79078287	ENSG00000146247	PHIP	4	3
6	82169986	82247754	ENSG00000005700	IBTK	2	3
6	85449584	85495791	ENSG00000135318	NT5E	2	3
6	87151803	87265943	ENSG00000188994	ZNF292	5	3
6	87322583	87399749	ENSG00000111850	SMIM8	1	3
6	87470623	87512336	ENSG00000164414	SLC35A1	5	3
6	87513459	87590028	ENSG00000146282	RARS2	1	3
6	87590067	87667453	ENSG00000135336	ORC3	1	3
6	87674860	87702233	ENSG00000135334	AKIRIN2	1	3
6	88609897	88963618	ENSG00000111880	RNGTT	1	3
6	89080751	89085160	ENSG00000146278	PNRC1	1	3
6	89146055	89165565	ENSG00000146281	PM20D2	1	3
6	89326625	89352722	ENSG00000198833	UBE2J1	4	3
6	89364616	89412273	ENSG00000025039	RRAGD	2	3
6	89433152	89633834	ENSG00000135299	ANKRD6	1	3
6	89568144	89638749	ENSG00000083099	LYRM2	3	3
6	89926528	90296843	ENSG00000112182	BACH2	4	3
6	90513573	90587086	ENSG00000135341	MAP3K7	1	3
6	95577485	95609470	ENSG00000172469	MANEA	2	3
6	96889315	96897891	ENSG00000123545	NDUFAF4	1	3
6	99397629	99425331	ENSG00000132424	PNISR	5	3
6	99542387	99568825	ENSG00000112237	CCNC	4	3
6	100508194	100881372	ENSG00000112249	ASCC3	1	3
6	105096822	105137157	ENSG00000112276	BVES	1	3
6	105273218	105454062	ENSG00000085377	PREP	4	3
6	105993463	106109939	ENSG00000057657	PRDM1	1	3
6	106360717	106572017	ENSG00000112297	CRYBG1	3	3
6	106629578	106668417	ENSG00000130348	QRSL1	5	3
6	107028199	107051586	ENSG00000130349	MTRES1	1	3
6	107867756	107958208	ENSG00000025796	SEC63	2	3
6	108029245	108165854	ENSG00000081087	OSTM1	3	3
6	108211222	108261246	ENSG00000112335	SNX3	1	3
6	108559835	108684774	ENSG00000118689	FOXO3	1	3
6	109366514	109382467	ENSG00000135535	CD164	2	3
6	109444062	109465968	ENSG00000135596	MICAL1	2	3
6	109460632	109483239	ENSG00000112365	ZBTB24	1	3
6	109492855	109691217	ENSG00000155085	AK9	1	3
6	109690609	109878098	ENSG00000112367	FIG4	2	3
6	110099819	110180004	ENSG00000112290	WASF1	1	3
6	110180141	110254275	ENSG00000168438	CDC40	1	3
6	110391771	110415575	ENSG00000203797	DDO	2	3
6	110424687	110476641	ENSG00000004809	SLC22A16	1	3
6	110609978	110815958	ENSG00000155111	CDK19	3	3
6	110874770	110898879	ENSG00000123505	AMD1	1	3
6	110958706	110967890	ENSG00000155115	GTF3C6	1	3
6	111299028	111483715	ENSG00000009413	REV3L	1	3
6	111660332	111873452	ENSG00000010810	FYN	2	3
6	113933028	114011308	ENSG00000196591	HDAC2	2	3
6	116249964	116254075	ENSG00000187189	TSPYL4	6	3
6	116254173	116444861	ENSG00000111817	DSE	1	3
6	116267760	116279930	ENSG00000189241	TSPYL1	5	3
6	116461370	116463771	ENSG00000188820	CALHM6	1	3
6	117560269	117602542	ENSG00000047932	GOPC	3	3
6	117675469	117710727	ENSG00000153989	NUS1	1	3
6	118813442	118935162	ENSG00000111877	MCM9	2	3
6	118894152	118909171	ENSG00000111875	ASF1A	2	3
6	119177205	119349761	ENSG00000111885	MAN1A1	3	3
6	122443351	122471807	ENSG00000111897	SERINC1	3	3
6	125781161	125932034	ENSG00000111912	NCOA7	1	3
6	125956770	125980244	ENSG00000111911	HINT3	1	3
6	126340115	126348875	ENSG00000203760	CENPW	1	3
6	127266726	127288567	ENSG00000118518	RNF146	1	3
6	127288712	127343609	ENSG00000093144	ECHDC1	4	3
6	130013699	130141449	ENSG00000198945	L3MBTL3	2	3
6	130839347	131063322	ENSG00000079819	EPB41L2	2	3
6	131948176	131951372	ENSG00000118523	CCN2	1	3
6	132445867	132513198	ENSG00000079950	STX7	6	3
6	132680849	132714055	ENSG00000112299	VNN1	1	3
6	132743870	132763459	ENSG00000112303	VNN2	1	3
6	132769370	132813339	ENSG00000146409	SLC18B1	2	3
6	132814569	132817564	ENSG00000112306	RPS12	1	3
6	133952170	133990432	ENSG00000028839	TBPL1	1	3
6	134960378	135103056	ENSG00000112339	HBS1L	2	3
6	136256627	136289851	ENSG00000029363	BCLAF1	12	3
6	137197483	137219449	ENSG00000027697	IFNGR1	3	3
6	137867214	137883314	ENSG00000118503	TNFAIP3	1	3
6	138403531	138422197	ENSG00000051620	HEBP2	2	3
6	138773769	138793319	ENSG00000024862	CCDC28A	1	3
6	138903493	138988261	ENSG00000135597	REPS1	1	3
6	139135080	139180802	ENSG00000112406	HECA	3	3
6	139371807	139374648	ENSG00000164442	CITED2	2	3
6	142751469	142956698	ENSG00000010818	HIVEP2	2	3
6	143422832	143450695	ENSG00000189007	ADAT2	1	3
6	144150487	144191939	ENSG00000135604	STX11	1	3
6	145382535	145736023	ENSG00000112425	EPM2A	1	3
6	145864245	145964423	ENSG00000146414	SHPRH	1	3
6	149218641	149411613	ENSG00000055208	TAB2	4	3
6	149446795	149485014	ENSG00000178199	ZC3H12D	2	3
6	149594873	149648972	ENSG00000186625	KATNA1	2	3
6	149658153	149718105	ENSG00000131023	LATS1	1	3
6	149724315	149749665	ENSG00000120253	NUP43	1	3
6	149749444	149811420	ENSG00000120265	PCMT1	3	3
6	150599883	150843665	ENSG00000120278	PLEKHG1	4	3
6	150865679	151101887	ENSG00000120254	MTHFD1L	1	3
6	151364115	151391559	ENSG00000181472	ZBTB2	1	3
6	151398898	151452158	ENSG00000155906	RMND1	2	3
6	151452258	151470101	ENSG00000146476	ARMT1	1	3
6	152121687	152637801	ENSG00000131018	SYNE1	1	3
6	152970519	152983579	ENSG00000112029	FBXO5	1	3
6	152987362	153002709	ENSG00000112031	MTRF1L	1	3
6	154733378	154834244	ENSG00000213079	SCAF8	1	3
6	154832697	155257723	ENSG00000146426	TIAM2	6	3
6	155256134	155314493	ENSG00000029639	TFB1M	5	3
6	156776020	157210779	ENSG00000049618	ARID1B	1	3
6	157700387	157945077	ENSG00000130340	SNX9	3	3
6	157981863	158099176	ENSG00000078269	SYNJ2	3	3
6	158232236	158511828	ENSG00000130338	TULP4	2	3
6	158536436	158635429	ENSG00000146433	TMEM181	1	3
6	158636474	158644743	ENSG00000146425	DYNLT1	2	3
6	158650014	158764876	ENSG00000164674	SYTL3	1	3
6	158765741	158819368	ENSG00000092820	EZR	5	3
6	159034468	159045152	ENSG00000164691	TAGAP	2	3
6	159725585	159756319	ENSG00000146457	WTAP	1	3
6	159762045	159779112	ENSG00000120437	ACAT2	1	3
6	159789812	159798436	ENSG00000112110	MRPL18	4	3
6	159969082	160113507	ENSG00000197081	IGF2R	2	3
6	160991727	161117385	ENSG00000085511	MAP3K4	1	3
6	166319728	166342576	ENSG00000198818	SFT2D1	1	3
6	166364919	166383013	ENSG00000060762	MPC1	2	3
6	166922113	166957191	ENSG00000026297	RNASET2	3	3
6	166999174	167052718	ENSG00000213066	CEP43	1	3
6	167111807	167139141	ENSG00000112486	CCR6	2	3
6	167826893	167972023	ENSG00000130396	AFDN	1	3
6	169751622	169781600	ENSG00000130023	ERMARD	1	3
6	170535120	170553307	ENSG00000008018	PSMB1	3	3
6	170554302	170572870	ENSG00000112592	TBP	1	3
6	170575295	170584692	ENSG00000071994	PDCD2	3	3
7	497258	520296	ENSG00000197461	PDGFA	1	2
7	549197	727650	ENSG00000188191	PRKAR1B	2	2
7	996986	1138260	ENSG00000146540	C7orf50	1	2
7	1044546	1059261	ENSG00000164849	GPR146	5	2
7	1152071	1160759	ENSG00000178381	ZFAND2A	1	2
7	1815793	2233243	ENSG00000002822	MAD1L1	1	2
7	2251770	2354318	ENSG00000106266	SNX8	2	2
7	2354086	2380745	ENSG00000106263	EIF3B	1	2
7	2537810	2555694	ENSG00000106009	BRAT1	1	2
7	2679522	2775500	ENSG00000174945	AMZ1	1	2
7	2728105	2844308	ENSG00000146535	GNA12	1	2
7	2906142	3044228	ENSG00000198286	CARD11	2	2
7	5306790	5425414	ENSG00000182095	TNRC18	1	2
7	6329411	6348981	ENSG00000178397	FAM220A	1	2
7	6374527	6403967	ENSG00000136238	RAC1	1	2
7	6409126	6484190	ENSG00000164535	DAGLB	1	2
7	6590021	6608726	ENSG00000146576	INTS15	1	2
7	6615610	6624290	ENSG00000236609	ZNF853	1	2
7	6794134	6826770	ENSG00000146574	CCZ1B	2	2
7	7156934	7248616	ENSG00000106392	C1GALT1	1	2
7	7640711	7968020	ENSG00000219545	UMAD1	1	2
7	12211270	12243367	ENSG00000106460	TMEM106B	1	2
7	12686856	12690958	ENSG00000122644	ARL4A	1	2
7	16599779	16645817	ENSG00000106524	ANKMY2	4	2
7	16646131	16706523	ENSG00000136261	BZW2	1	2
7	16753755	16784536	ENSG00000106537	TSPAN13	1	2
7	21428043	21514822	ENSG00000105866	SP4	2	2
7	21900899	21945903	ENSG00000164649	CDCA7L	1	2
7	22889371	23014130	ENSG00000122591	HYCC1	1	2
7	24698355	24757940	ENSG00000105928	GSDME	1	2
7	26201162	26213607	ENSG00000122565	CBX3	7	2
7	26667068	26995239	ENSG00000005020	SKAP2	2	2
7	27525442	27662883	ENSG00000106049	HIBADH	1	2
7	28995235	29195451	ENSG00000106066	CPVL	2	2
7	30424527	30478784	ENSG00000106100	NOD1	1	2
7	32485338	32495283	ENSG00000106355	LSM5	1	2
7	32495426	32588726	ENSG00000105778	AVL9	1	2
7	36153254	36301538	ENSG00000122547	EEPD1	2	2
7	36389821	36453791	ENSG00000011426	ANLN	1	2
7	36852906	37449223	ENSG00000155849	ELMO1	1	2
7	37920640	37951936	ENSG00000086289	EPDR1	1	2
7	39950121	40099580	ENSG00000065883	CDK13	1	2
7	43758680	43807342	ENSG00000106605	BLVRA	1	2
7	44104345	44114562	ENSG00000106624	AEBP1	3	2
7	44748581	44769881	ENSG00000122515	ZMIZ2	2	2
7	44876299	44885530	ENSG00000146676	PURB	1	2
7	44962662	44979088	ENSG00000136286	MYO1G	1	2
7	45100100	45112047	ENSG00000136270	TBRG4	1	2
7	47275154	47582558	ENSG00000136205	TNS3	1	2
7	47963288	47979615	ENSG00000136273	HUS1	1	2
7	50304068	50405101	ENSG00000185811	IKZF1	1	2
7	50590063	50793462	ENSG00000106070	GRB10	1	2
7	55365337	55433737	ENSG00000132434	LANCL2	1	2
7	55951793	56000181	ENSG00000146729	NIPSNAP2	1	2
7	56011051	56051604	ENSG00000146733	PSPH	2	2
7	56064002	56080670	ENSG00000129103	SUMF2	1	2
7	56101573	56106476	ENSG00000106153	CHCHD2	1	2
7	64666099	64711577	ENSG00000196247	ZNF107	1	2
7	64990356	65006743	ENSG00000213462	ERV3-1	1	2
7	65373799	65401136	ENSG00000146757	ZNF92	1	2
7	65960684	65982215	ENSG00000169919	GUSB	1	2
7	66114604	66154568	ENSG00000241258	CRCP	2	2
7	66921225	66958551	ENSG00000106609	TMEM248	1	2
7	66995173	67239514	ENSG00000198874	TYW1	1	2
7	69598296	70793506	ENSG00000158321	AUTS2	1	2
7	72879349	72951440	ENSG00000196313	POM121	2	2
7	73302516	73308826	ENSG00000130305	NSUN5	1	2
7	74289407	74405935	ENSG00000106665	CLIP2	1	2
7	74774011	74789315	ENSG00000158517	NCF1	5	2
7	75842602	75888926	ENSG00000005486	RHBDD2	1	2
7	75996338	76048004	ENSG00000127952	STYXL1	1	2
7	76397518	76442071	ENSG00000188372	ZP3	1	2
7	76461676	76505995	ENSG00000091073	DTX2	1	2
7	76609986	76627279	ENSG00000146707	POMZP3	2	2
7	77696459	77783022	ENSG00000187257	RSBN1L	1	2
7	82754012	83162930	ENSG00000186472	PCLO	1	2
7	91940840	92110673	ENSG00000127914	AKAP9	1	2
7	92084987	92134803	ENSG00000001630	CYP51A1	1	2
7	92245974	92401383	ENSG00000001629	ANKIB1	1	2
7	92447482	92460075	ENSG00000157259	GATAD1	1	2
7	92604921	92836573	ENSG00000105810	CDK6	1	2
7	93130056	93148385	ENSG00000177409	SAMD9L	2	2
7	93921735	93928610	ENSG00000127920	GNG11	1	2
7	95404862	95435329	ENSG00000105854	PON2	1	2
7	98106862	98209638	ENSG00000164715	LMTK2	1	2
7	99558406	99576453	ENSG00000197343	ZNF655	1	2
7	99876958	99919531	ENSG00000146833	TRIM4	2	2
7	100015572	100041689	ENSG00000106261	ZKSCAN1	1	2
7	100049774	100065040	ENSG00000166529	ZSCAN21	1	2
7	100064033	100082548	ENSG00000166526	ZNF3	1	2
7	100154420	100158723	ENSG00000146826	TRAPPC14	1	2
7	100159244	100168617	ENSG00000197093	GAL3ST4	1	2
7	100177563	100221488	ENSG00000066923	STAG3	1	2
7	100218241	100221490	ENSG00000213413	PVRIG	1	2
7	100352176	100367831	ENSG00000121716	PILRB	1	2
7	100463359	100479232	ENSG00000166925	TSC22D4	1	2
7	100802565	100827523	ENSG00000196411	EPHB4	1	2
7	100826820	100867010	ENSG00000146828	SLC12A9	1	2
7	101127104	101139247	ENSG00000106366	SERPINE1	1	2
7	102433106	102456825	ENSG00000160991	ORAI2	2	2
7	102665368	102671663	ENSG00000228049	POLR2J2	1	2
7	103074881	103099759	ENSG00000170632	ARMC10	7	2
7	104940943	105115019	ENSG00000005483	KMT2E	1	2
7	107044705	107161811	ENSG00000005249	PRKAR2B	1	2
7	107580246	107629170	ENSG00000075790	BCAP29	1	2
7	107891162	107931730	ENSG00000091140	DLD	1	2
7	112206695	112343934	ENSG00000198839	ZNF277	1	2
7	112422887	112481017	ENSG00000006652	IFRD1	2	2
7	113116718	113118560	ENSG00000214194	SMIM30	1	2
7	116524994	116561179	ENSG00000105974	CAV1	1	2
7	118184144	118204035	ENSG00000128534	LSM8	1	2
7	121348878	121396364	ENSG00000196937	FAM3C	1	2
7	128297685	128343908	ENSG00000106344	RBM28	2	2
7	128392277	128410252	ENSG00000106348	IMPDH1	1	2
7	129225030	129430211	ENSG00000158467	AHCYL2	1	2
7	130070534	130135705	ENSG00000128607	KLHDC10	1	2
7	130486171	130506465	ENSG00000106484	MEST	2	2
7	131110096	131496632	ENSG00000128585	MKLN1	1	2
7	138460259	138589996	ENSG00000122779	TRIM24	1	2
7	139340359	139423457	ENSG00000146963	LUC7L2	1	2
7	141002610	141015228	ENSG00000090263	MRPS33	1	2
7	141927357	141947007	ENSG00000258227	CLEC5A	1	2
7	142855061	142871094	ENSG00000106123	EPHB6	1	2
7	143381295	143391111	ENSG00000159840	ZYX	2	2
7	148697914	148801110	ENSG00000055130	CUL1	1	2
7	149003062	149028662	ENSG00000155660	PDIA4	1	2
7	149195546	149226238	ENSG00000170265	ZNF282	1	2
7	149239651	149255606	ENSG00000170260	ZNF212	1	2
7	149431363	149461062	ENSG00000196453	ZNF777	1	2
7	149472696	149497817	ENSG00000181220	ZNF746	1	2
7	149764182	149773588	ENSG00000181444	ZNF467	3	2
7	149872968	149891204	ENSG00000171130	ATP6V0E2	1	2
7	150450630	150479393	ENSG00000171115	GIMAP8	1	2
7	150514872	150521073	ENSG00000179144	GIMAP7	1	2
7	150716606	150724284	ENSG00000213203	GIMAP1	1	2
7	151028422	151047782	ENSG00000197150	ABCB8	1	2
7	151232483	151240979	ENSG00000033100	CHPF2	1	2
7	152134922	152436644	ENSG00000055609	KMT2C	3	2
7	156949712	156973176	ENSG00000146909	NOM1	1	2
7	157138916	157269370	ENSG00000009335	UBE3C	1	2
7	157335381	157417439	ENSG00000105993	DNAJB6	1	2
8	406428	477967	ENSG00000147364	FBXO25	1	2
8	1823926	1958641	ENSG00000104728	ARHGEF10	1	2
8	1973677	2006936	ENSG00000176595	KBTBD11	1	2
8	6870592	6877936	ENSG00000164825	DEFB1	2	2
8	8783354	8893630	ENSG00000147324	MFHAS1	2	2
8	9136255	9151574	ENSG00000173281	PPP1R3B	1	2
8	10054292	10428891	ENSG00000175806	MSRA	1	2
8	10764961	10839884	ENSG00000254093	PINX1	1	2
8	11284816	11328146	ENSG00000104643	MTMR9	1	2
8	11421476	11475908	ENSG00000154319	FAM167A	1	2
8	11486894	11564599	ENSG00000136573	BLK	2	2
8	11795573	11839304	ENSG00000079459	FDFT1	1	2
8	11842524	11869533	ENSG00000164733	CTSB	1	2
8	17224966	17246878	ENSG00000198791	CNOT7	1	2
8	18527303	19084730	ENSG00000156011	PSD3	1	2
8	19404161	19758029	ENSG00000147408	CSGALNACT1	2	2
8	20197381	20226819	ENSG00000147416	ATP6V1B2	1	2
8	22440819	22541142	ENSG00000120910	PPP3CC	1	2
8	22578279	22598025	ENSG00000120913	PDLIM2	1	2
8	22620418	22669148	ENSG00000147439	BIN3	1	2
8	22687659	22693480	ENSG00000179388	EGR3	1	2
8	22987417	23020509	ENSG00000008853	RHOBTB2	1	2
8	23020133	23069031	ENSG00000120889	TNFRSF10B	1	2
8	23270120	23296279	ENSG00000104679	R3HCC1	1	2
8	23528956	23575463	ENSG00000147454	SLC25A37	1	2
8	26383054	26505636	ENSG00000104765	BNIP3L	1	2
8	26514031	26658178	ENSG00000092964	DPYSL2	1	2
8	27311482	27459391	ENSG00000120899	PTK2B	1	2
8	27733316	27772653	ENSG00000147419	CCDC25	1	2
8	27809624	27838082	ENSG00000168078	PBK	1	2
8	28345590	28402701	ENSG00000186918	ZNF395	1	2
8	28767661	28890242	ENSG00000104299	INTS9	1	2
8	30095408	30177208	ENSG00000104660	LEPROTL1	1	2
8	31033788	31176138	ENSG00000165392	WRN	1	2
8	33370824	33473146	ENSG00000172728	FUT10	1	2
8	33473386	33513185	ENSG00000129696	TTI2	1	2
8	33485182	33501262	ENSG00000198042	MAK16	1	2
8	33547754	33567128	ENSG00000133874	RNF122	1	2
8	38225218	38275558	ENSG00000085788	DDHD2	1	2
8	38269704	38382272	ENSG00000147548	NSD3	2	2
8	38728186	38853028	ENSG00000147526	TACC1	1	2
8	38988808	38996824	ENSG00000169490	TM2D2	1	2
8	41529218	41545030	ENSG00000147536	GINS4	1	2
8	41929479	42051994	ENSG00000083168	KAT6A	1	2
8	42849637	42897290	ENSG00000120925	RNF170	1	2
8	42896946	43030535	ENSG00000168172	HOOK3	1	2
8	43034194	43085788	ENSG00000168522	FNTA	1	2
8	51817575	51899186	ENSG00000168300	PCMTD1	9	2
8	53966552	54022456	ENSG00000187735	TCEA1	1	2
8	56067254	56074510	ENSG00000008988	RPS20	1	2
8	56957931	56993867	ENSG00000104331	BPNT2	1	2
8	58583508	58659853	ENSG00000035681	NSMAF	1	2
8	60516936	60623644	ENSG00000104388	RAB2A	2	2
8	63168553	63212786	ENSG00000185728	YTHDF3	1	2
8	65602458	65634217	ENSG00000104442	ARMC1	1	2
8	65714334	65842322	ENSG00000205268	PDE7A	1	2
8	73420369	73747708	ENSG00000040341	STAU2	1	2
8	73972437	73982783	ENSG00000175606	TMEM70	1	2
8	76980258	77001044	ENSG00000164751	PEX2	1	2
8	80967810	81112068	ENSG00000076641	PAG1	1	2
8	81701334	81732903	ENSG00000104231	ZFAND1	1	2
8	86514435	86561498	ENSG00000085719	CPNE3	1	2
8	89757806	89791064	ENSG00000104312	RIPK2	1	2
8	89924515	90003228	ENSG00000104320	NBN	1	2
8	91070196	91087095	ENSG00000155100	OTUD6B	1	2
8	93698561	93731527	ENSG00000188343	CIBAR1	1	2
8	93728155	93741017	ENSG00000183808	RBM12B	2	2
8	94487689	94553529	ENSG00000164944	VIRMA	1	2
8	96493813	96611790	ENSG00000169439	SDC2	1	2
8	96645242	97149654	ENSG00000104324	CPQ	1	2
8	97644184	97730260	ENSG00000147649	MTDH	1	2
8	97775057	97853013	ENSG00000104341	LAPTM4B	1	2
8	99873200	99893707	ENSG00000164919	COX6C	1	2
8	100685816	100722809	ENSG00000070756	PABPC1	9	2
8	102252273	102412759	ENSG00000104517	UBR5	1	2
8	103021063	103073051	ENSG00000155097	ATP6V1C1	1	2
8	103398635	103415189	ENSG00000164933	SLC25A32	1	2
8	103414714	103443453	ENSG00000164934	DCAF13	1	2
8	109240919	109334121	ENSG00000120526	NUDCD1	1	2
8	116845934	116874776	ENSG00000164754	RAD21	1	2
8	119416446	119424434	ENSG00000136999	CCN3	1	2
8	119730774	119832863	ENSG00000064313	TAF2	1	2
8	120380761	120445402	ENSG00000172172	MRPL13	1	2
8	122781655	122974510	ENSG00000178764	ZHX2	1	2
8	123768439	123815452	ENSG00000176853	FAM91A1	1	2
8	124450820	124462150	ENSG00000183665	TRMT12	1	2
8	124550784	124728473	ENSG00000170873	MTSS1	1	2
8	125430358	125438403	ENSG00000173334	TRIB1	1	2
8	126552443	126558478	ENSG00000168672	LRATD2	1	2
8	130052104	130443674	ENSG00000153317	ASAP1	1	2
8	133237175	133302022	ENSG00000104419	NDRG1	4	2
8	134477788	134713049	ENSG00000066827	ZFAT	1	2
8	139727725	140458579	ENSG00000167632	TRAPPC9	2	2
8	140657900	141002216	ENSG00000169398	PTK2	1	2
8	141117278	141195808	ENSG00000105339	DENND3	1	2
8	142212080	142403182	ENSG00000171045	TSNARE1	1	2
8	143017982	143023832	ENSG00000160932	LY6E	1	2
8	143157914	143160711	ENSG00000176956	LY6H	2	2
8	143246821	143262705	ENSG00000181638	ZFP41	1	2
8	143289676	143299952	ENSG00000185730	ZNF696	1	2
8	143304384	143359979	ENSG00000184428	TOP1MT	1	2
8	143437659	143541447	ENSG00000014164	ZC3H3	1	2
8	143574785	143578649	ENSG00000147813	NAPRT	4	2
8	143579697	143599541	ENSG00000104529	EEF1D	1	2
8	143612618	143618048	ENSG00000104522	GFUS	1	2
8	143790920	143815773	ENSG00000180900	SCRIB	2	2
8	143915153	143976734	ENSG00000178209	PLEC	1	2
8	144291591	144314720	ENSG00000185122	HSF1	1	2
8	144355431	144359376	ENSG00000182325	FBXL6	1	2
8	144393229	144409335	ENSG00000071894	CPSF1	1	2
8	144423601	144428563	ENSG00000160948	VPS28	1	2
8	144517992	144525172	ENSG00000160959	LRRC14	1	2
8	144720907	144756417	ENSG00000198169	ZNF251	1	2
8	144841042	144853736	ENSG00000170619	COMMD5	1	2
8	145052465	145066685	ENSG00000182307	C8orf33	1	2
9	2621182	2660056	ENSG00000147852	VLDLR	1	2
9	2720469	2844095	ENSG00000080608	PUM3	1	2
9	4662294	4665258	ENSG00000205808	PLPP6	1	2
9	4679559	4708399	ENSG00000106993	CDC37L1	1	2
9	5629025	5776557	ENSG00000107036	RIC1	1	2
9	5749832	5879537	ENSG00000099219	ERMP1	1	2
9	6011025	6015625	ENSG00000137040	RANBP6	1	2
9	15422734	15465953	ENSG00000164975	SNAPC3	1	2
9	19049427	19051025	ENSG00000155876	RRAGA	1	2
9	19375715	19380236	ENSG00000137154	RPS6	1	2
9	20658309	20995955	ENSG00000188352	FOCAD	1	2
9	20999509	21031640	ENSG00000188921	HACD4	1	2
9	21329665	21335404	ENSG00000198642	KLHL9	1	2
9	21967752	21995301	ENSG00000147889	CDKN2A	1	2
9	25676969	25678444	ENSG00000198680	TUSC1	1	2
9	26840685	26892803	ENSG00000120159	CAAP1	1	2
9	27325209	27529814	ENSG00000120162	MOB3B	1	2
9	32384603	32454769	ENSG00000122729	ACO1	1	2
9	32455302	32526208	ENSG00000107201	RIGI	1	2
9	32540544	32552586	ENSG00000197579	TOPORS	1	2
9	33104082	33167356	ENSG00000086062	B4GALT1	2	2
9	33290512	33371157	ENSG00000086102	NFX1	1	2
9	33461353	33473930	ENSG00000165271	NOL6	1	2
9	33817160	33920399	ENSG00000107341	UBE2R2	1	2
9	34086387	34127399	ENSG00000198876	DCAF12	1	2
9	34610486	34612104	ENSG00000164967	RPP25L	1	2
9	34634722	34637844	ENSG00000147955	SIGMAR1	1	2
9	35814451	35865518	ENSG00000137103	TMEM8B	1	2
9	36190856	36304781	ENSG00000122705	CLTA	1	2
9	36214441	36277042	ENSG00000159921	GNE	1	2
9	36833269	37034268	ENSG00000196092	PAX5	1	2
9	37120574	37358149	ENSG00000147905	ZCCHC7	1	2
9	37510892	37576380	ENSG00000147912	FBXO10	1	2
9	69035751	69079076	ENSG00000165060	FXN	1	2
9	69121264	69274615	ENSG00000119139	TJP2	1	2
9	70384604	70414657	ENSG00000119138	KLF9	1	2
9	71683366	71816690	ENSG00000135048	CEMIP2	1	2
9	75088514	75147265	ENSG00000134996	OSTF1	1	2
9	76385526	76394517	ENSG00000135002	RFK	1	2
9	76419850	76651203	ENSG00000187210	GCNT1	1	2
9	77716097	78031811	ENSG00000156052	GNAQ	1	2
9	81583683	81689547	ENSG00000196781	TLE1	1	2
9	86944362	86947506	ENSG00000180447	GAS1	1	2
9	87497228	87708634	ENSG00000196730	DAPK1	1	2
9	89311195	89316703	ENSG00000123975	CKS2	1	2
9	89318500	89359663	ENSG00000187742	SECISBP2	1	2
9	90801787	90898549	ENSG00000165025	SYK	1	2
9	92000087	92115413	ENSG00000090054	SPTLC1	1	2
9	92297358	92325636	ENSG00000198000	NOL8	1	2
9	92493554	92536655	ENSG00000106823	ECM2	1	2
9	92711363	92764833	ENSG00000185963	BICD2	1	2
9	92947523	93036236	ENSG00000127084	FGD3	1	2
9	93058688	93085133	ENSG00000157303	SUSD3	1	2
9	93096217	93113283	ENSG00000165233	CARD19	2	2
9	93431441	93453581	ENSG00000188938	FAM120AOS	1	2
9	93451685	93566112	ENSG00000048828	FAM120A	1	2
9	97983341	98015943	ENSG00000136938	ANP32B	10	2
9	98056732	98083077	ENSG00000095380	NANS	1	2
9	99104038	99154192	ENSG00000106799	TGFBR1	1	2
9	101533853	101563344	ENSG00000155827	RNF20	1	2
9	104747683	104760120	ENSG00000136783	NIPSNAP3A	1	2
9	104781006	104928155	ENSG00000165029	ABCA1	1	2
9	107283137	107332192	ENSG00000119318	RAD23B	1	2
9	110243810	110256507	ENSG00000136810	TXN	1	2
9	111896814	111935369	ENSG00000148154	UGCG	1	2
9	112217716	112333664	ENSG00000119314	PTBP3	1	2
9	113349541	113371233	ENSG00000119411	BSPRY	1	2
9	113386312	113401290	ENSG00000148218	ALAD	1	2
9	113876282	114056593	ENSG00000157657	ZNF618	1	2
9	114155537	114312511	ENSG00000196739	COL27A1	1	2
9	114611206	114646422	ENSG00000157693	TMEM268	1	2
9	120388875	120580170	ENSG00000136861	CDK5RAP2	1	2
9	121338987	121370304	ENSG00000148175	STOM	1	2
9	122144058	122159779	ENSG00000119421	NDUFA8	1	2
9	122237622	122264840	ENSG00000119446	RBM18	2	2
9	123109500	123268586	ENSG00000165209	STRBP	1	2
9	124257606	124353307	ENSG00000119408	NEK6	1	2
9	124777133	124814885	ENSG00000185585	OLFML2A	1	2
9	124862130	124877733	ENSG00000136950	ARPC5L	1	2
9	125146573	125189939	ENSG00000119414	PPP6C	1	2
9	125200542	125234161	ENSG00000136933	RABEPK	1	2
9	125437393	125707234	ENSG00000119487	MAPKAP1	1	2
9	126326829	126507041	ENSG00000196814	MVB12B	1	2
9	127451489	127503499	ENSG00000148356	LRSAM1	1	2
9	127738317	127778710	ENSG00000095370	SH2D3C	1	2
9	127785679	127790792	ENSG00000136807	CDK9	1	2
9	127907886	127917041	ENSG00000136840	ST6GALNAC4	1	2
9	128068201	128109245	ENSG00000148339	SLC25A25	1	2
9	128120693	128128462	ENSG00000148334	PTGES2	1	2
9	128161251	128204383	ENSG00000148337	CIZ1	1	2
9	128255829	128276026	ENSG00000167110	GOLGA2	1	2
9	128504655	128543874	ENSG00000119392	GLE1	1	2
9	128633653	128656847	ENSG00000119333	DYNC2I2	1	2
9	128683424	128696400	ENSG00000119335	SET	6	2
9	128729786	128772414	ENSG00000160445	ZER1	1	2
9	128818500	128822676	ENSG00000167136	ENDOG	1	2
9	128819651	128829794	ENSG00000198917	SPOUT1	1	2
9	128832942	128882494	ENSG00000171097	KYAT1	1	2
9	128882133	128918039	ENSG00000136802	LRRC8A	1	2
9	129036621	129072082	ENSG00000148343	MIGA2	1	2
9	129081111	129090438	ENSG00000167130	DOLPP1	1	2
9	129094142	129111189	ENSG00000095321	CRAT	1	2
9	129634604	129642169	ENSG00000148331	ASB6	1	2
9	129812942	129824244	ENSG00000136827	TOR1A	1	2
9	129834698	129881828	ENSG00000136878	USP20	1	2
9	129887187	130043189	ENSG00000187239	FNBP1	1	2
9	130053426	130140169	ENSG00000148358	GPR107	1	2
9	131502789	131523806	ENSG00000130714	POMT1	1	2
9	132261356	132354986	ENSG00000107290	SETX	1	2
9	132878027	132890201	ENSG00000165698	SPACA9	1	2
9	133030675	133058503	ENSG00000148308	GTF3C5	1	2
9	133328776	133336188	ENSG00000148296	SURF6	2	2
9	133356550	133361158	ENSG00000148291	SURF2	1	2
9	133361450	133376166	ENSG00000148248	SURF4	1	2
9	133406059	133418096	ENSG00000148300	REXO4	1	2
9	133459965	133470848	ENSG00000160325	CACFD1	1	2
9	134135365	134159968	ENSG00000196363	WDR5	1	2
9	134903232	134917912	ENSG00000085265	FCN1	1	2
9	135932969	135961373	ENSG00000130560	UBAC1	1	2
9	136206333	136245812	ENSG00000165661	QSOX2	2	2
9	136375567	136400176	ENSG00000165684	SNAPC4	1	2
9	136410630	136427992	ENSG00000165688	PMPCA	1	2
9	136428619	136439845	ENSG00000148384	INPP5E	1	2
9	136440096	136483759	ENSG00000148396	SEC16A	1	2
9	136658856	136672678	ENSG00000172889	EGFL7	1	2
9	136712572	136724742	ENSG00000165716	DIPK1B	4	2
9	136881912	136926607	ENSG00000127191	TRAF2	1	2
9	136940435	136944738	ENSG00000159069	FBXW5	1	2
9	137174784	137188560	ENSG00000176248	ANAPC2	1	2
9	137188660	137190370	ENSG00000176101	SSNA1	1	2
9	137277726	137282641	ENSG00000198113	TOR4A	1	2
9	137459952	137550402	ENSG00000130653	PNPLA7	1	2
9	137605685	137615360	ENSG00000197070	ARRDC1	1	2
10	130088	254637	ENSG00000015171	ZMYND11	1	3
10	806933	931821	ENSG00000107929	LARP4B	4	3
10	988434	1019932	ENSG00000107937	GTPBP4	4	3
10	1018910	1025859	ENSG00000148377	IDI2	1	3
10	1039152	1049119	ENSG00000067064	IDI1	2	3
10	1049538	1160991	ENSG00000047056	WDR37	2	3
10	3066333	3137718	ENSG00000067057	PFKP	5	3
10	3137728	3172841	ENSG00000107959	PITRM1	4	3
10	3775996	3785281	ENSG00000067082	KLF6	3	3
10	5035354	5107686	ENSG00000196139	AKR1C3	2	3
10	5684731	5763779	ENSG00000108021	TASOR2	3	3
10	5765223	5842132	ENSG00000057608	GDI2	5	3
10	5861616	5889906	ENSG00000134461	ANKRD16	2	3
10	5890203	5937594	ENSG00000134452	FBH1	1	3
10	5943639	5978187	ENSG00000134470	IL15RA	1	3
10	6010689	6062370	ENSG00000134460	IL2RA	1	3
10	6089034	6117457	ENSG00000134453	RBM17	2	3
10	6144934	6254644	ENSG00000170525	PFKFB3	3	3
10	6427143	6580301	ENSG00000065675	PRKCQ	2	3
10	7158624	7411488	ENSG00000198879	SFMBT2	3	3
10	7788147	7807815	ENSG00000165629	ATP5F1C	2	3
10	10798397	11336675	ENSG00000048740	CELF2	2	3
10	11460510	11611666	ENSG00000148429	USP6NL	1	3
10	11742366	11764070	ENSG00000134463	ECHDC3	1	3
10	11920022	12043170	ENSG00000151461	UPF2	2	3
10	12068954	12123221	ENSG00000181192	DHTKD1	4	3
10	12129637	12169961	ENSG00000065665	SEC61A2	1	3
10	12165330	12196144	ENSG00000165609	NUDT5	1	3
10	12195965	12250589	ENSG00000151465	CDC123	2	3
10	12349547	12835545	ENSG00000183049	CAMK1D	2	3
10	13099449	13138308	ENSG00000123240	OPTN		3
10	13161558	13211110	ENSG00000065328	MCM10	2	3
10	13317428	13348298	ENSG00000086475	SEPHS1	3	3
10	13586939	13668445	ENSG00000165630	PRPF18	3	3
10	14518557	14774897	ENSG00000065809	FAM107B	5	3
10	14838306	14871741	ENSG00000187522	HSPA14	1	3
10	15097180	15139818	ENSG00000152464	RPP38	1	3
10	16590611	16817463	ENSG00000148484	RSU1	3	3
10	17228241	17237593	ENSG00000026025	VIM	2	3
10	17589032	17617374	ENSG00000165996	HACD1	2	3
10	17644151	17716824	ENSG00000136738	STAM	1	3
10	18545561	18659285	ENSG00000241058	NSUN6	1	3
10	18659431	18681639	ENSG00000165997	ARL5B	2	3
10	19816239	20289856	ENSG00000120594	PLXDC2	1	3
10	21524646	21743630	ENSG00000078403	MLLT10	1	3
10	21756548	22003769	ENSG00000136770	DNAJC1	1	3
10	22534854	22714578	ENSG00000150867	PIP4K2A	3	3
10	23095579	23122013	ENSG00000148450	MSRB2	2	3
10	24583609	24723887	ENSG00000107863	ARHGAP21	1	3
10	26438341	26567803	ENSG00000077420	APBB1IP	3	3
10	26746593	26861087	ENSG00000136754	ABI1	1	3
10	27110111	27155266	ENSG00000136758	YME1L1	5	3
10	27154824	27187953	ENSG00000120539	MASTL	2	3
10	29457338	29736959	ENSG00000197321	SVIL	1	3
10	30012803	30115494	ENSG00000165757	JCAD	1	3
10	30309801	30374448	ENSG00000107951	MTPAP	2	3
10	30434021	30461833	ENSG00000107968	MAP3K8	2	3
10	32009015	32056425	ENSG00000170759	KIF5B	1	3
10	32267751	32378798	ENSG00000120616	EPC1	3	3
10	32887273	33005792	ENSG00000150093	ITGB1	2	3
10	35008504	35127006	ENSG00000108094	CUL2	2	3
10	35247025	35572669	ENSG00000108100	CCNY	1	3
10	38010650	38065088	ENSG00000189180	ZNF33A	1	3
10	42574185	42638570	ENSG00000196693	ZNF33B	1	3
10	42782795	42834937	ENSG00000165733	BMS1	3	3
10	43138445	43185302	ENSG00000169826	CSGALNACT2	5	3
10	43385617	43409186	ENSG00000169813	HNRNPF	1	3
10	43606419	43617904	ENSG00000198298	ZNF485	1	3
10	44970981	44978809	ENSG00000165507	DEPP1	1	3
10	45000923	45005326	ENSG00000165512	ZNF22	1	3
10	45374176	45446119	ENSG00000012779	ALOX5	4	3
10	45454585	45594906	ENSG00000165406	MARCHF8	1	3
10	45727200	45792964	ENSG00000172661	WASHC2C	1	3
10	48684873	48982956	ENSG00000128815	WDFY4	6	3
10	49154725	49188585	ENSG00000204161	TMEM273	3	3
10	49982190	50011654	ENSG00000204149	AGAP6	1	3
10	51695486	51699595	ENSG00000177613	CSTF2T	2	3
10	56357227	56361273	ENSG00000122952	ZWINT	2	3
10	58385345	58399220	ENSG00000108064	TFAM	2	3
10	59788747	59906556	ENSG00000108091	CCDC6	2	3
10	61901684	62096944	ENSG00000150347	ARID5B	3	3
10	62804720	62808479	ENSG00000181915	ADO	2	3
10	63133247	63155031	ENSG00000148572	NRBF2	1	3
10	63167221	63521850	ENSG00000171988	JMJD1C	4	3
10	63521401	63625128	ENSG00000165476	REEP3	1	3
10	67921899	68075301	ENSG00000148634	HERC4	1	3
10	68331174	68343193	ENSG00000096746	HNRNPH3	2	3
10	68721012	68792377	ENSG00000060339	CCAR1	3	3
10	68901286	68946847	ENSG00000107625	DDX50	2	3
10	68956135	68985068	ENSG00000165732	DDX21	1	3
10	69088103	69104805	ENSG00000122862	SRGN	1	3
10	69123512	69174412	ENSG00000122958	VPS26A	2	3
10	69269984	69401884	ENSG00000156515	HK1	2	3
10	69451465	69507666	ENSG00000099282	TSPAN15	1	3
10	70052544	70112282	ENSG00000099284	MACROH2A2	1	3
10	70098223	70132934	ENSG00000042286	AIFM2	1	3
10	70137981	70146700	ENSG00000156521	TYSND1	4	3
10	70147289	70170523	ENSG00000079332	SAR1A	1	3
10	70202835	70233911	ENSG00000180817	PPA1	1	3
10	70404145	70428618	ENSG00000148730	EIF4EBP2	2	3
10	70478767	70668754	ENSG00000107719	PALD1	2	3
10	70815905	70895816	ENSG00000166224	SGPL1	1	3
10	71319259	71381423	ENSG00000198246	SLC29A3	2	3
10	71747556	71773520	ENSG00000107738	VSIR	2	3
10	71816298	71851251	ENSG00000197746	PSAP	1	3
10	72096032	72217134	ENSG00000138303	ASCC1	2	3
10	72216000	72235860	ENSG00000166295	ANAPC16	2	3
10	72273919	72276036	ENSG00000168209	DDIT4	1	3
10	72367340	72626131	ENSG00000107745	MICU1	2	3
10	73007217	73096974	ENSG00000122884	P4HA1	10	3
10	73130155	73169055	ENSG00000122882	ECD	1	3
10	73248843	73252693	ENSG00000182180	MRPS16	2	3
10	73375101	73414076	ENSG00000138279	ANXA7	1	3
10	73436433	73496024	ENSG00000107758	PPP3CB	1	3
10	73785606	73801797	ENSG00000214655	ZSWIM8	2	3
10	73801911	73811798	ENSG00000166507	NDST2	2	3
10	73812501	73874591	ENSG00000148660	CAMK2G	1	3
10	73995193	74121363	ENSG00000035403	VCL	2	3
10	74120255	74150842	ENSG00000185009	AP3M1	1	3
10	75210154	75231448	ENSG00000165637	VDAC2	2	3
10	77790791	77926755	ENSG00000151208	DLG5	1	3
10	77953148	78029522	ENSG00000148606	POLR3A	1	3
10	78033760	78056813	ENSG00000138326	RPS24	1	3
10	79068966	79316519	ENSG00000108175	ZMIZ1	1	3
10	79347469	79355334	ENSG00000108179	PPIF	3	3
10	80150889	80205572	ENSG00000122359	ANXA11	1	3
10	80407829	80437115	ENSG00000122378	PRXL2A	1	3
10	80537902	80646560	ENSG00000178217	SH2D4B	5	3
10	84139482	84154841	ENSG00000165678	GHITM	1	3
10	87504875	87553461	ENSG00000107789	MINPP1	1	3
10	87751512	87841361	ENSG00000138138	ATAD1	4	3
10	87862563	87971930	ENSG00000171862	PTEN	3	3
10	88953813	89029605	ENSG00000026103	FAS	1	3
10	89213569	89414557	ENSG00000107798	LIPA	2	3
10	89283694	89309271	ENSG00000119922	IFIT2	2	3
10	89327307	89377473	ENSG00000119917	IFIT3	4	3
10	89378056	89385205	ENSG00000204010	IFIT1B	1	3
10	89414568	89421605	ENSG00000152778	IFIT5	1	3
10	91163012	91284337	ENSG00000180628	PCGF5	2	3
10	91798426	91865475	ENSG00000107854	TNKS2	4	3
10	92291167	92353964	ENSG00000198060	MARCHF5	2	3
10	92574105	92655395	ENSG00000138160	KIF11	2	3
10	92689955	92695647	ENSG00000152804	HHEX	1	3
10	93496612	93529092	ENSG00000138180	CEP55	1	3
10	93667883	93702592	ENSG00000148690	FRA10AC1	4	3
10	95237572	95291012	ENSG00000107438	PDLIM1	3	3
10	95605941	95656711	ENSG00000059573	ALDH18A1	1	3
10	95659823	95694143	ENSG00000119977	TCTN3	1	3
10	95711779	95877266	ENSG00000138185	ENTPD1	4	3
10	96189171	96271587	ENSG00000095585	BLNK	1	3
10	96304409	96338564	ENSG00000107447	DNTT	1	3
10	96518110	96587452	ENSG00000077147	TM9SF3	4	3
10	96593315	96720514	ENSG00000155629	PIK3AP1	2	3
10	97222173	97292673	ENSG00000213390	ARHGAP19	3	3
10	97319271	97321915	ENSG00000165879	FRAT1	4	3
10	97356358	97426076	ENSG00000052749	RRP12	2	3
10	97435909	97446017	ENSG00000171311	EXOSC1	1	3
10	97458324	97498794	ENSG00000155229	MMS19	4	3
10	97640671	97676434	ENSG00000155252	PI4K2A	3	3
10	97737121	97760907	ENSG00000155256	ZFYVE27	2	3
10	98134624	98244897	ENSG00000166024	R3HCC1L	1	3
10	98410939	98446963	ENSG00000107521	HPS1	3	3
10	100273280	100286680	ENSG00000196072	BLOC1S2	1	3
10	100486646	100519864	ENSG00000075826	SEC31B	1	3
10	100529072	100559998	ENSG00000166135	HIF1AN	2	3
10	100987367	100994403	ENSG00000107815	TWNK	1	3
10	101031234	101041241	ENSG00000107819	SFXN3	1	3
10	101061989	101068131	ENSG00000107821	KAZALD1	3	3
10	101354033	101557321	ENSG00000166167	BTRC	3	3
10	101578882	101588270	ENSG00000166169	POLL	3	3
10	101845599	102056193	ENSG00000120029	ARMH3	2	3
10	102065349	102068036	ENSG00000166189	HPS6	2	3
10	102152176	102163871	ENSG00000166197	NOLC1	3	3
10	102245371	102382899	ENSG00000107862	GBF1	1	3
10	102394110	102402524	ENSG00000077150	NFKB2	1	3
10	102461395	102477045	ENSG00000138111	MFSD13A	1	3
10	102461881	102502712	ENSG00000138107	ACTR1A	1	3
10	102503972	102633535	ENSG00000107882	SUFU	2	3
10	102743948	102834516	ENSG00000166272	WBP1L	1	3
10	102854259	102864961	ENSG00000166275	BORCS7	4	3
10	102869470	102901899	ENSG00000214435	AS3MT	1	3
10	102918294	103090222	ENSG00000148842	CNNM2	2	3
10	103087185	103277605	ENSG00000076685	NT5C2	4	3
10	103302796	103351144	ENSG00000156374	PCGF6	1	3
10	103396626	103446294	ENSG00000148843	PDCD11	3	3
10	103446786	103452402	ENSG00000138172	CALHM2	3	3
10	103594027	103855584	ENSG00000107957	SH3PXD2A	4	3
10	103856806	103918332	ENSG00000107960	STN1	1	3
10	103967140	104029233	ENSG00000065613	SLK	1	3
10	104235356	104267459	ENSG00000148834	GSTO1	2	3
10	104309698	104338465	ENSG00000148841	ITPRIP	2	3
10	110207605	110287365	ENSG00000119950	MXI1	1	3
10	110290730	110304938	ENSG00000119953	SMNDC1	1	3
10	110497907	110511533	ENSG00000138166	DUSP5	1	3
10	110871795	110900006	ENSG00000150593	PDCD4	1	3
10	112149865	112215377	ENSG00000119927	GPAM	1	3
10	112374116	112428379	ENSG00000197142	ACSL5	1	3
10	112424428	112447572	ENSG00000023041	ZDHHC6	2	3
10	112950247	113167678	ENSG00000148737	TCF7L2	1	3
10	113679162	113730907	ENSG00000165806	CASP7	5	3
10	114179270	114232666	ENSG00000095627	TDRD1	1	3
10	114239254	114294489	ENSG00000165816	VWA2	1	3
10	114294824	114404756	ENSG00000169129	AFAP1L2	1	3
10	114821744	114899832	ENSG00000151553	FHIP2A	4	3
10	117241093	117279430	ENSG00000165646	SLC18A2	1	3
10	117277274	117375440	ENSG00000165650	PDZD8	2	3
10	118674167	118755249	ENSG00000151893	CACUL1	1	3
10	119167720	119178812	ENSG00000165672	PRDX3	2	3
10	119207571	119459745	ENSG00000198873	GRK5	2	3
10	119726042	119829147	ENSG00000198825	INPP5F	1	3
10	119829404	119892556	ENSG00000197771	MCMBP	1	3
10	119892707	119944657	ENSG00000107651	SEC23IP	2	3
10	120851305	120909524	ENSG00000120008	WDR11	3	3
10	121709393	121928801	ENSG00000107669	ATE1	1	3
10	122849078	122879641	ENSG00000213185	FAM24B	1	3
10	122990807	123008812	ENSG00000095574	IKZF5	3	3
10	123148136	123150672	ENSG00000188816	HMX2	2	3
10	123154402	123170467	ENSG00000154473	BUB3	2	3
10	124007668	124093598	ENSG00000182022	CHST15	4	3
10	124397303	124418976	ENSG00000065154	OAT	1	3
10	124461823	124617888	ENSG00000107902	LHPP	1	3
10	124619292	124744378	ENSG00000189319	FAM53B	5	3
10	124748149	124791887	ENSG00000203791	EEF1AKMT2	1	3
10	124942123	124988189	ENSG00000019995	ZRANB1	3	3
10	124984317	125161170	ENSG00000175029	CTBP2	7	3
10	125836337	125896436	ENSG00000089876	DHX32	1	3
10	127907103	128085855	ENSG00000132334	PTPRE	6	3
10	128096659	128126423	ENSG00000148773	MKI67	4	3
10	129467190	129770983	ENSG00000170430	MGMT	1	3
10	130136391	130184521	ENSG00000108010	GLRX3	2	3
10	131901008	131959834	ENSG00000175470	PPP2R2D	4	3
10	131967684	131981967	ENSG00000176171	BNIP3	1	3
10	132207492	132331847	ENSG00000165752	STK32C	3	3
10	132537787	132783480	ENSG00000068383	INPP5A	1	3
10	133262420	133276868	ENSG00000151651	ADAM8	2	3
10	133278635	133318823	ENSG00000130640	TUBGCP2	3	3
10	133379261	133391694	ENSG00000148832	PAOX	1	3
10	133394094	133422520	ENSG00000148824	MTG1	2	3
10	133420666	133424625	ENSG00000203772	SPRN	1	3
11	236966	252984	ENSG00000185627	PSMD13	1	2
11	289126	296107	ENSG00000142102	PGGHG	2	2
11	303655	309397	ENSG00000185201	IFITM2	1	2
11	319676	329475	ENSG00000142089	IFITM3	1	2
11	644233	707118	ENSG00000177030	DEAF1	1	2
11	799179	809753	ENSG00000177595	PIDD1	1	2
11	818914	825573	ENSG00000177666	PNPLA2	1	2
11	832887	839831	ENSG00000177697	CD151	1	2
11	1274371	1309654	ENSG00000078902	TOLLIP	1	2
11	1850904	1892267	ENSG00000130592	LSP1	2	2
11	2268498	2270588	ENSG00000183734	ASCL2	1	2
11	2295628	2303049	ENSG00000110665	C11orf21	1	2
11	2400488	2403878	ENSG00000184281	TSSC4	1	2
11	3087107	3166739	ENSG00000021762	OSBPL5	3	2
11	3671083	3797792	ENSG00000110713	NUP98	1	2
11	4384897	4393702	ENSG00000132109	TRIM21	1	2
11	5253188	5505605	ENSG00000196565	HBG2	2	2
11	5619764	5644398	ENSG00000258659	TRIM34	1	2
11	5689610	5737089	ENSG00000132274	TRIM22	1	2
11	6390440	6394998	ENSG00000166311	SMPD1	1	2
11	6595072	6603616	ENSG00000132275	RRP8	3	2
11	7665100	7677222	ENSG00000166394	CYB5R2	2	2
11	7970251	8001862	ENSG00000175390	EIF3F	3	2
11	8947202	8965011	ENSG00000175348	TMEM9B	1	2
11	9573670	9593457	ENSG00000166483	WEE1	1	2
11	9664077	9752993	ENSG00000133789	SWAP70	1	2
11	10308313	10507579	ENSG00000133805	AMPD3	1	2
11	10573091	10693988	ENSG00000072952	IRAG1	1	2
11	11841423	11961887	ENSG00000170242	USP47	1	2
11	13388008	13463297	ENSG00000148925	BTBD10	1	2
11	14443440	14500027	ENSG00000129083	COPB1	2	2
11	17788048	18013047	ENSG00000129158	SERGEF	1	2
11	18278668	18322198	ENSG00000110756	HPS5	1	2
11	18322295	18367045	ENSG00000110768	GTF2H1	2	2
11	18529609	18588747	ENSG00000151116	UEVLD	1	2
11	18606403	18634791	ENSG00000179119	SPTY2D1	1	2
11	27330827	27363234	ENSG00000109881	CCDC34	1	2
11	27494418	27506769	ENSG00000148943	LIN7C	1	2
11	33039417	33105943	ENSG00000176148	TCP11L1	1	2
11	33077188	33162371	ENSG00000176102	CSTF3	1	2
11	33740939	33774543	ENSG00000110429	FBXO3	1	2
11	34105617	34147670	ENSG00000135372	NAT10	7	2
11	34853094	34916379	ENSG00000149089	APIP	1	2
11	34915829	35020591	ENSG00000110435	PDHX	1	2
11	35138882	35232402	ENSG00000026508	CD44	1	2
11	35662775	35818007	ENSG00000166326	TRIM44	1	2
11	36510372	36593156	ENSG00000166349	RAG1	1	2
11	43358920	43494933	ENSG00000052841	TTC17	1	2
11	43680680	43856617	ENSG00000149084	HSD17B12	1	2
11	43880811	43920274	ENSG00000166199	ALKBH3	1	2
11	44065925	44084237	ENSG00000110455	ACCS	1	2
11	45847118	45883248	ENSG00000121671	CRY2	1	2
11	46743048	46846308	ENSG00000175216	CKAP5	1	2
11	47589667	47594411	ENSG00000172247	C1QTNF4	1	2
11	47617315	47642607	ENSG00000109919	MTCH2	2	2
11	47716494	47767443	ENSG00000109920	FNBP4	1	2
11	47778087	47848555	ENSG00000030066	NUP160	1	2
11	57484534	57515780	ENSG00000149150	SLC43A1	1	2
11	58579063	58621550	ENSG00000186660	ZFP91	1	2
11	59142748	59155039	ENSG00000166801	FAM111A	1	2
11	59208510	59212927	ENSG00000197629	MPEG1	1	2
11	59852800	59866489	ENSG00000134827	TCN1	1	2
11	60056587	60071115	ENSG00000149516	MS4A3	2	2
11	60172015	60184666	ENSG00000110077	MS4A6A	1	2
11	60455846	60470752	ENSG00000156738	MS4A1	1	2
11	60914158	60923443	ENSG00000110108	TMEM109	1	2
11	61873519	61892051	ENSG00000221968	FADS3	1	2
11	62123998	62153169	ENSG00000149503	INCENP	1	2
11	62602218	62612775	ENSG00000149499	EML3	2	2
11	62771629	62792006	ENSG00000168569	TMEM223	1	2
11	63838928	63911020	ENSG00000072518	MARK2	1	2
11	64305497	64316743	ENSG00000173153	ESRRA	1	2
11	64318121	64321811	ENSG00000126432	PRDX5	1	2
11	64340204	64357534	ENSG00000168071	CCDC88B	3	2
11	64359148	64372215	ENSG00000162302	RPS6KA4	1	2
11	64803510	64811294	ENSG00000133895	MEN1	2	2
11	64851642	64888296	ENSG00000110047	EHD1	1	2
11	65027439	65040572	ENSG00000110025	SNX15	1	2
11	65386621	65413525	ENSG00000126391	FRMD8	1	2
11	65572349	65574198	ENSG00000176973	FAM89B	1	2
11	65597756	65615382	ENSG00000173327	MAP3K11	1	2
11	65773898	65780976	ENSG00000254470	AP5B1	2	2
11	65879809	65883741	ENSG00000172543	CTSW	1	2
11	65996545	66002176	ENSG00000175376	EIF1AD	1	2
11	66345374	66347629	ENSG00000174684	B4GAT1	1	2
11	66520637	66546235	ENSG00000174165	ZDHHC24	1	2
11	67119263	67258082	ENSG00000173120	KDM2A	1	2
11	67642555	67650730	ENSG00000132744	ACY3	1	2
11	68008578	68029282	ENSG00000006534	ALDH3B1	1	2
11	68154863	68213852	ENSG00000110066	KMT5B	1	2
11	68312591	68449275	ENSG00000162337	LRP5	1	2
11	68903863	68940602	ENSG00000132740	IGHMBP2	2	2
[truncated: 1,657 more rows]
